# Supplementary material for: Oligonucleotide array discovery of polymorphisms in cultivated tomato (Solanum lycopersicum L.) reveals patterns of SNP variation associated with breeding
Source: BMC Genomics. 2009 Oct 9;10:466. doi: 10.1186/1471-2164-10-466 (PMC2763011; doi:10.1186/1471-2164-10-466)
Supplement: Additional file 1 — SNP variation for three tomato varieties, FL7600, OH9242, and PI114490 used in SFP discovery. The data includes locus names and SNP positions, flanking sequences, and primers. [file 1471-2164-10-466-S1.XLS]

## Sheet: Sheet
Locus	SNP name	Position	Forward primer	tmF	Reverse primer	tmR	Product size (bp)	5' flanking sequence1	Base substitution	3' flanking sequence	FL7600	OH9242	PI114490
Le000035s	Le000035s_718	718	TGTGCCACATGTCAATCGTA	58.4	AAACGTCTTCGCTAAAAAGCA	56.7	~1000	TAAAGGTGGATTTGAGGAAGGAAAGGATCT	T C	TCTCGACTATTTGTAGGTTAAAGGTGGATT	T	C	2
Le000209	Le000209_36	36	AGGAAAGCCAGTCCCAAGTT	60.11	TGCATCATCAGCATCATCAA	59.74	305	GTTGATGCCTTGCAAGCAAAACTATTAGA	C T	GTAAAAACTTGTATTCAGGGGTCAGAAGAA	C	C	T
Le000209	Le000209_237	237	AGGAAAGCCAGTCCCAAGTT	60.11	TGCATCATCAGCATCATCAA	59.74	305	AGTAGGGCTTATAGATAAAAATGGTGTACC	A G	TTGTCCAGTTGGTCAAGGGACATAGATCT	A	A	G
Le000231	Le000231_98	98	TCATGCAAAGACCAACCTCA	58.4	GGGGTCAGTCTTTCAACCAA	60.4	298	CTATTTACAAAGGTTAGACAAATGACTGC	T C	TATGCTCTTGGTTTAATTGATAGTAGTTGG	C	T	T
Le000721	Le000721_133	133	TTCAGGGATATTTGGCCATC	58.35	AGCAGGGCTATCTTTGTGGA	60.4	400	GCTAGTGTCCCAAGAGTAGAGCGAGGTAGC	C T	GGTACTGACAATTGATTCCACATGTTATTC	C	C	T
Le000924	Le000924_82	82	AGCCTTGTGGACTGAACCAG	62.45	TCTGAAATGCCATCATTGGA	56.3	366	GCAGTAGGAGGACTCAGAGATACTGTGCAG	C T	CCTTTGATCCTTTTAATGAGTCAGGACTGG	C	C	T
Le001035	Le001035_37	37	AATGGTAGGTTCTGGCATGG	60.4	TGAAATCCTTGACCCGTGTT	58.35	165	GGAGCATATGGAGGAGGGAACCAGCCTTAT	C G	GCGGCATGGGGATGAACAGACCTATGAACA	C	C	G
Le001091	Le001091_48	48	GCAACCATGTAGTCCGGAAA	60.4	CAGATGCCTTGCCTTTCTTC	60.4	298	GAAAATTGAGAAACGTCAGAAGGATCGTAC	A C	CTTGATAGTCACCTTGAAGAGCAATTCAGC	C	A
Le001091	Le001091_150	150	GCAACCATGTAGTCCGGAAA	60.4	CAGATGCCTTGCCTTTCTTC	60.4	298	ATGTGGCCGAGCTGATGGGTAAGTTTAGGT	G T	CAGTAATCCCTCTCCCCGCCCCAAATCT	G	T
Le001091	Le001091_179	179	GCAACCATGTAGTCCGGAAA	60.4	CAGATGCCTTGCCTTTCTTC	60.4	298	CAGTAATCCCTCTCCCCGCCCCAAATCT	A G	ATTTTGGATTTCGCTACTCTA	G	A
Le001091	Le001091_209	209	GCAACCATGTAGTCCGGAAA	60.4	CAGATGCCTTGCCTTTCTTC	60.4	298	ATTTTGGATTTCGCTACTCTA[A/*]GCTGATT	C T	GTCTCAACTGAAACCGACAGGTACATTTTG	C	T
Le001310	Le001310_28	28	GGCTTAACAGGTTGCCTTCA	60.4	TCATTTCACCCTTGGGATTC	58.35	420	ACTGTCAAGAAGGGTAAGCCTGATCTG	C A	GGAAGAAGGTTATGCCTGCTGTCATTGTTC	C	C	A
Le001310	Le001310_78	78	GGCTTAACAGGTTGCCTTCA	60.4	TCATTTCACCCTTGGGATTC	58.35	420	TGTCATTGTTCGTCAGCGCAAGCCATGGCG	C T	CGAAAGGATGGTGTTTTCATGTACTTTGAA	T	T	C
Le001310	Le001310_147	147	GGCTTAACAGGTTGCCTTCA	60.4	TCATTTCACCCTTGGGATTC	58.35	420	ACCCTTAATTGTTTTTGTTGTGAC	A T	GTAAATCACTTTTTAARAACACATAAAATT	A	A	T
Le001310	Le001310_164	164	GGCTTAACAGGTTGCCTTCA	60.4	TCATTTCACCCTTGGGATTC	58.35	420	TTTTTGTTGTGACRGTAAATCACTTTTTAA	A G	AACACAT[TTTCTTTGAGGCA/*************]AAAATTATTT	A	A	G
Le001310	Le001310_256	256	GGCTTAACAGGTTGCCTTCA	60.4	TCATTTCACCCTTGGGATTC	58.35	420	TCATGAAGTTGAGGGATAGCAAAGTGTGTG	C T	GCAGCAGCTGTAAGTGGTATCTGCACAGTA	T	T	C
Le001310	Le001310_322	322	GGCTTAACAGGTTGCCTTCA	60.4	TCATTTCACCCTTGGGATTC	58.35	420	AAACCAGTCATCTGATGCTTCTCTTTGTTT	C G	TACAGATAATGCTGGTGTAATTGTGAATCC	G	G	C
Le001440	Le001440_93	93	GACCCGAAGAAGGGTTCATT	60.4	CCCAACATAAATTCAAACAACG	57.1	304	TGCATGTTCGTGGTTCATGAACACATTGCT	A G	TAGATAAGACCAGCTAACCCACCGCCAACA	G	A
Le001448	Le001448_78	78	GAGCCTGACAGTTCCTGGAG	64.5	ACATCGAGTCATGGACAGCA	60.4	276	TGCTTCTTGGTCGAACAACCTTGATCCTTC	C T	GGTAGGGCTGCTATCGGTGTACATAACTCT	T	T	C
Le001448	Le001448_129	129	GAGCCTGACAGTTCCTGGAG	64.5	ACATCGAGTCATGGACAGCA	60.4	276	ACATAACTCTGCTTATGACAACCATCTATC	C T	GGTGTYGCTAATGGGAATTTGGACACCCCG	C	T	C
Le001448	Le001448_135	135	GAGCCTGACAGTTCCTGGAG	64.5	ACATCGAGTCATGGACAGCA	60.4	276	CTCTGCTTATGACAACCATCTATCYGGTGT	C T	GCTAATGGGAATTTGGACACCCCGATCATC	T	T	C
Le001448	Le001448_167	167	GAGCCTGACAGTTCCTGGAG	64.5	ACATCGAGTCATGGACAGCA	60.4	276	CTAATGGGAATTTGGACACCCCGATCATCA	A G	TAACATGCCAAGGATGGTAGGCGTTGGCGT	G	A	G
Le001470	Le001470_184	184	CATTCATGGCTGCTGCTAAA	58.35	ACTTTCCCGTTTGAGCCTTT	58.35	350	CTTCGAAATTGCACCTTTCATCCCTTTTGC	C T	GGGTCAGTAAGCACCAACTCAGCACCGAAA	C	C	T
Le001778	Le001778_68	68	TGTGTGAAAATGGGGAGATG	58.35	TGAATCAGCAGCAACCTTTG	58.35	219	AGAATTCGTCTTCCTGTATTTCCCAAGAGT	C T	GTAGCACCAATTCACAATATGGGTTTTGTA	C	C	T
Le001857	Le001857_68	68	AGGCTTGATTTTGACCAACC	58.35	CCACTCGAAATCCTGGAAAA	58.35	257	AGATAGGGACACACTTAAAAAAATCTCCAC	C T	TTCACTAACGAACATAATATCCATCTTGTT	T	C	T
Le001857	Le001857_125	125	AGGCTTGATTTTGACCAACC	58.35	CCACTCGAAATCCTGGAAAA	58.35	257	TGTTTGCGACGAAATATATGCTGCTACCGT	A G	TTCAATYCTCCAAAATTCGTTAGCATCGCT	A	G	A
Le001857	Le001857_132	132	AGGCTTGATTTTGACCAACC	58.35	CCACTCGAAATCCTGGAAAA	58.35	257	ACGAAATATATGCTGCTACCGTRTTCAAT	C T	CTCCAAAATTCGTTAGCATCGCTGAAATTA	C	T	C
Le001897	Le001897_200	200	GCATCAAAGAAGGCAGCAGT	60.55	GGCATCAATGAGCATTTGTTT	59.96	270	TTTTTATTGGTGGAAAATATGTTGGATCAT	G C	TAAGGATGTTATATCCTTACAAGTTGATGG	G	G	C
Le002212	Le002212_107	107	TTGTGGCACTTGTGGAAATG	60.55	AGTGAAGCCGGTAGGAGGAT	60.1	283	TCCCTGGATCAAACTGCAGCATGGCAAAG	G T	TGGAGGAGACCCGACA	G	G	T
Le002212	Le002212_124	124	TTGTGGCACTTGTGGAAATG	60.55	AGTGAAGCCGGTAGGAGGAT	60.1	283	TGGAGGAGACCCGACA	A G	TTACATTCACCAAATTAAGTACATTAGCAC	G	G	A
Le002279	Le002279_87	87	GTGGGCGGACAAGTCTTACA	62.4	AACCTTGAACCCAACACCAG	60.4	275	GTATGTCTTTCTGTCATTGCAAATGTCTTT	G T	TTTTT[TTAAA/*****]AAAT[AA/**]TTCCTATGTAG	G	T	G
Le002348	Le002348_66	66	TTCCTCCTCATTAGCATGGTG	60.08	AAAGGAAACTTGGCACCACA	60.53	287	ACTAACGCAACGACGATAACATGCAATACG	A G	TAACTGATAAAATAAAACCATGCCTTACTT	A	G
Le002348	Le002348_176	176	TTCCTCCTCATTAGCATGGTG	60.08	AAAGGAAACTTGGCACCACA	60.53	287	ATCATGTTTAGGTAACGCGACTACTATCTT	A G	GAYCGTCAAACTCTTTGYTCATGTGTAAAG	A	G
Le002348	Le002348_179	179	TTCCTCCTCATTAGCATGGTG	60.08	AAAGGAAACTTGGCACCACA	60.53	287	ATGTTTAGGTAACGCGACTACTATCTTRGA	T C	CGTCAAACTCTTTGYTCATGTGTAAAGAAA	T	C
Le002348	Le002348_194	194	TTCCTCCTCATTAGCATGGTG	60.08	AAAGGAAACTTGGCACCACA	60.53	287	GACTACTATCTTRGAYCGTCAAACTCTTTG	C T	TCATGTGTAAAGAAATTCTCTCCACCATC	C	T
Le002602	Le002602_387	387	TGTGCTGCAAGGTGAAAGAG	60.4	TGCTTGATTCTTCGCGTCTA	58.4	500	CTGCTTCTTTCCTGTACCCTTATCAGTAGC	C T	GTGACAGAAAGAATACCGTTGGCGTCAATG	T	C
Le002822	Le002822_199	199	CCAAGAGCCCATTCCATTTA	58.4	ACAGGAAAAGGGACCGAGAC	62.4	600	TTTGGTGGCTGGAAAACTTCTTTTACCAT	T C	GGCTATGGGCTGCCCCTTAGGGACTATTTG	T	C
Le002898	Le002898_130	130	CCTCCTTCTCTTCCCTGGTT	62.45	GGAGTATCGGTTCGGGTTTT	60.4	285	CTTCAGTGGAGTGTACCGATGCTGTGGGAC	A T	GTAACTTTGCGAAACTGGACATGGCCGTCT	T	T	A
Le003096	Le003096_61	61	TGGTTGTCCCTCCTATCTGC	62.45	CGAAACCAAACCCACTGACT	60.4	122	TTTTAGTGGAGTGGCACATTGCTTTCTAAA	C T	GTACATCCCGGAAGGAGCTTAGCTGCAATG	C	C	T
Le003155	Le003155_62	62	GGCTGGTGCTCTGAACTTGT	62.45	AAGAGCAGGTGCAAAGTCGT	60.4	189	TCTTTGAAATAGCTTCGATTGTTTGCCACT	A G	TCGGAAACAGCTACTTCTTGTTTCTCCGAT	G	A	A
Le003547	Le003547_19	19	AGGCGACGACAAATACAAGG	60.4	CAACTTGTTGCCACACTTGC	60.4	179	GCCGCCGCGGTGCATCTT	A G	GGATTTTAGGTGGCTTAGGATCATCGCCGC	G	A	G
Le003547	Le003547_67	67	AGGCGACGACAAATACAAGG	60.4	CAACTTGTTGCCACACTTGC	60.4	179	GCCATGTCATCCGGTCCACGTGGCGGTGCC	A G	CCGGGGACTCCGGTGACTGCAGAGTACTAC	G	A	G
Le003547	Le003547_100	100	AGGCGACGACAAATACAAGG	60.4	CAACTTGTTGCCACACTTGC	60.4	179	GGGGACTCCGGTGACTGCAGAGTACTACCC	A T	GAAGCATGGAGGTGCAAGTGTGGCAACAAG	A	T	A
Le003782	Le003782_24	24	CAATCCCCAATAGCCAAAAA	56.3	CGACATCACAATGGACGAAC	60.4	291	TTTTACTAATGAATTTACAAGGT	C T	GTCCTGAATATCTGCAATTGTTACTTTTGC	C	C	T
Le004122	Le004122_27	27	CTGGAACTGCCCTTGTCAAT	60.4	TGTCCTTGGAGCCCTTCTTA	60.4	250	AGTTGTCAGCTTATCCCTCATGTCCA	G C	GTCAGAAAGGAAACCACATGCAGCACATTT	G	G	C
Le004176	Le004176_71	71	ACCCAAACAAGCTCAAAGGA	58.4	TTGGTAGGCTGGGAAAGAAA	58.4	319	CTATCAAACTCTTGCTATTCGCCAAAGGT	C T	CYCTCTTTGCTGCTCCTCTAGTTGAATGTG	C	T
Le004176	Le004176_73	73	ACCCAAACAAGCTCAAAGGA	58.4	TTGGTAGGCTGGGAAAGAAA	58.4	319	ATCAAACTCTTGCTATTCGCCAAAGGTYC	C T	CTCTTTGCTGCTCCTCTAGTTGAATGTGAT	C	T
Le004314	Le004314_53	53	GCAGGCAAATAATCCTCCAA	58.35	GCTGTGGGTTCATCCCTAAA	60.4	~1150	CAGAAATACAGCAAAACTTAACAACTGCA	C T	GCAAATTTTCAATCAGACAAATAAATAAAT	C	C	T
Le004314	Le004314_168	168	GCAGGCAAATAATCCTCCAA	58.35	GCTGTGGGTTCATCCCTAAA	60.4	~1150	CAGGGTTCTGCATCATTTGATTTAGCGAA	G A	TAGTATCAGGCATGCCGCCTAGCATTTGCT	G	G	A
Le004377	Le004377_94	94	TAAATCACCGGCAACAATCA	56.3	TATTGGTGGGAGGCAAAGAA	58.35	348	AGTTCCGATACCGGTCCGTTTGGATTGAG	C T	TGAAGAATGTGAACTCTCCCGTTACCAAGG	C	C	T
Le004410	Le004410_48	48	GTTCGATGCATTTTCCGACT	58.35	ACAACCGAAGGCAATGAGAC	60.4	329	AAGTTCAGAAATTACTACAGCAAAGTCATC	G T	GCACTATACTTTTTTAATAAAGTTCCAGTA	T	G	G
Le004411	Le004411_287	287	GCTGATCTGTGGTCATGTGG	62.4	GTACTTCCCGCCTCTCAACA	62.4	~750	GAGAGAGATACACAAACATACCGTCTGTGG	A G	TTGGGATCCAAGATTCGTTTGATCAGTTTC	G	A
Le004411	Le004411_353	353	GCTGATCTGTGGTCATGTGG	62.4	GTACTTCCCGCCTCTCAACA	62.4	~750	ATTAGAGGAAAACCAGGGTGGACATGTAAA	C T	TCAGCTTTATGTATCTGCAATCAAATCGGC	C	T
Le004420	Le004420_18	18	TATGGTGGATACGCTGGTGA	60.4	TTCCAAGTCTCCGGAGTGAC	62.45	~1050	AGAGGAAGGCTGTACTC	A G	TTGATATCCGGCCTGAGGCAAGGCATTGCA	A	A	G
Le004723	Le004723_17	17	TTAGTATGGCCGACGATGAA	58.35	ATTGCTCGAACCCAAACAAG	58.35	308	GACGGAGCTAGGGCAC	A G	GTTCCCGTTGTCGTTTGGTAAGCAAGCTAA	A	A	G
Le004777	Le004777_41	41	TGCTGCTCTTATTGCACCAG	60.4	CTCGAACTTTGCTGGGAAAC	60.4	243	TGTCAACTATTGGTGGCCTAGGTTTCCTG	C T	TAATATGTCCCAAGAAGCATTCAACCT	C	C	T
Le004777	Le004777_69	69	TGCTGCTCTTATTGCACCAG	60.4	CTCGAACTTTGCTGGGAAAC	60.4	243	TAATATGTCCCAAGAAGCATTCAACCT	C T	CGACTTCCTCAAGACAAATGGACTCTTCGT	T	T	C
Le004777	Le004777_126	126	TGCTGCTCTTATTGCACCAG	60.4	CTCGAACTTTGCTGGGAAAC	60.4	243	TCGTGTTGCTCATTACCTTCCGTGGCTCAC	C T	TATTGGTGGAACACTCAGAAGTTCTTTCCT	C	C	T
Le004790	Le004790_21	21	AGTCCCAAAGGATGTTGACG	60.4	GCGAATGAGGCTTAGACCAG	62.45	~720	GTTGACGAGATGGAGCAGAG	C T	GATTTCCCAGTTTGGTAGAGTAAACTCTGA	T	T	C
Le004790	Le004790_68	68	AGTCCCAAAGGATGTTGACG	60.4	GCGAATGAGGCTTAGACCAG	62.45	~720	GAGTAAACTCTGAGTTGGGAAGACAATTG	C T	GTTCTTTACACTGTCGAGATTATTCCAAGG	C	C	T
Le004790	Le004790_246	246	AGTCCCAAAGGATGTTGACG	60.4	GCGAATGAGGCTTAGACCAG	62.45	~720	AAGATCGAATCTCAAGTTTTGAGTACCTTA	C T	GAGTTATGACCATTCAAGCTTCATGCTACA	C	C	T
Le004790	Le004790_529	529	AGTCCCAAAGGATGTTGACG	60.4	GCGAATGAGGCTTAGACCAG	62.45	~720	TACCTTCACTTAATTAAATTGTTGGCATTT	A G	TGCTGAACAGAGATTTGTTGGATGTAATTT	G	G	A
Le005019	Le005019_205	205	GGACCGATTCTGATTGAGGA	60.4	AGGCGTTCAAGGATTTTTCC	58.35	400	CCATCAGTTTCTTGACCAATTCATAGTATG	T C	GGCATGTTAAATGGATTTAAGTGGAGAAGC	T	T	C
Le005019	Le005019_334	334	GGACCGATTCTGATTGAGGA	60.4	AGGCGTTCAAGGATTTTTCC	58.35	400	TACCCCAGATGAGGTACCTATTTTGCTGGA	T C	GAGCATATCGGA	C	C	T
Le005230	Le005230_45	45	ATCCTTTAATGGGGGAGTGC	60.4	TCTTCAACAGGCACATCAGC	60.4	420	AGGATACTTTGTTCTGAATGACATGTTTCG	A T	TATGTAGAGAGTGTCGATCAACATGATC	A	T	A
Le005230	Le005230_74	74	ATCCTTTAATGGGGGAGTGC	60.4	TCTTCAACAGGCACATCAGC	60.4	420	TATGTAGAGAGTGTCGATCAACATGATC	C T	CGCTGAGGTCCCGGAGACGGATGTGGTGGC	C	T	C
Le005230	Le005230_165	165	ATCCTTTAATGGGGGAGTGC	60.4	TCTTCAACAGGCACATCAGC	60.4	420	CTGATAGATTATTTGTTAGTTTGATATTGT	C T	TTATATTGACAAGTGAAGATTGAAGTAAGT	C	T	C
Le005230	Le005230_250	250	ATCCTTTAATGGGGGAGTGC	60.4	TCTTCAACAGGCACATCAGC	60.4	420	CTCCAGTGCAGCAAAATCACATTTCCGAGC	A T	GAGTACACTATCAGT	T	A	T
Le005879	Le005879_466	466	ACGGATTTGATGAAGCATCC	58.35	ATCTGTGCCAGGCCAATATC	60.4	~1600	TGCTTGGAAAAAGAAAAGTAGTAGACCATA	A T	ATTAGTTGTAATAGTTGAGAGTGTAATTGC	A	A	T
Le005879	Le005879_519	519	ACGGATTTGATGAAGCATCC	58.35	ATCTGTGCCAGGCCAATATC	60.4	~1600	GTAATTGCCTCGAGGGAATCAATGCATTTT	A G	ATGGTCAGGTTGGATATTATGCGGAAGGGA	A	A	G
Le005962	Le005962_147	147	TCGTTTGTCGGTGATGATGT	58.35	TCTAAGTTGCTGCGGAGTGA	60.4	400	AAACATCAATCGAGAATGCTGGTATCAGCA	G A	TAAGCGAACGAGTAATGAAGAAAATGAAGG	G	A	G
Le006104	Le006104_25	25	ACACAACGGACCCAGAAATC	60.4	CACCCCATTTTGTTGGATCT	58.35	258	AAAACGTCGTCAATGTCGCGGTAT	C T	GAACTCATTGCATCAGAAAA	C	C	T
Le006104	Le006104_46	46	ACACAACGGACCCAGAAATC	60.4	CACCCCATTTTGTTGGATCT	58.35	258	TCGCGGTATYGAACTCATTGCATCAGAAAA	C T	TTCACTTCATTCGCTGTAATTGAAGCTCTA	T	T	C
Le006104	Le006104_130	130	ACACAACGGACCCAGAAATC	60.4	CACCCCATTTTGTTGGATCT	58.35	258	CTCAGAGGGTATACCCGGAAACCGTTATTA	C T	GGTGGAAATGAATACATTGATCAAATCGAA	C	C	T
Le006410	Le006410_327	327	CAGAACGAGCAACTCATGGA	60.4	AATCCAAGTAACGCCACAGC	60.4	~650	CTACAGTTACACGAGTTTGTGGCACATCTA	C T	GCGTTCTTGTCTATTAATTCATGGTTATGG	T	T	C
Le006551	Le006551_63	63	GTTCAGAGCCAATGGTGGTT	60.4	GCGGAGTAGAGCCAATTCAG	62.45	~600	GATATACTATTGAAAGCAGGTCCCAGTAAC	C G	AGGTCTTCGATCCTGAAGCATCTTTGCCAG	C	G	C
Le006654	Le006654_31	31	GTTGGCTTGAGAGGCTTGAC	62.45	CCGGCTTTGTATGCATTGTA	58.35	163	CCATGTCGTATACAGAAATTTCTTCTGGGG	C T	CCTACGTGATTGCAKATAAGCTTAAGCTTT	C	C	T
Le006654	Le006654_46	46	GTTGGCTTGAGAGGCTTGAC	62.45	CCGGCTTTGTATGCATTGTA	58.35	163	AATTTCTTCTGGGGYCCTACGTGATTGCA	T G	ATAAGCTTAAGCTTTTGTCTTTCCCTCATC	G	G	T
Le006853	Le006853_28	28	TTGTTTGCATTTGGTCTTGC	56.3	CCATGCTACAGCAAGGTTGA	60.4	~520	CAGCAAGGTTGATTGTACCAGCAACCA	G A	TGTTCCCACGAGCTGGAAGACGTGAAATAA	A	G
Le006853	Le006853_60	60	TTGTTTGCATTTGGTCTTGC	56.3	CCATGCTACAGCAAGGTTGA	60.4	~520	GTTCCCACGAGCTGGAAGACGTGAAATAAA	T C	AGACATCTTTGAATATGTGTTACTACTTAT	T	C
Le006853	Le006853_102	102	TTGTTTGCATTTGGTCTTGC	56.3	CCATGCTACAGCAAGGTTGA	60.4	~520	AATATGTGTTACTACTTATTAGTTCAAATA	A G	TGAAACGCAAAGAAAGAAGTTACTAACCTG	A	G
Le006853	Le006853_217	217	TTGTTTGCATTTGGTCTTGC	56.3	CCATGCTACAGCAAGGTTGA	60.4	~520	AGCTAAAAAGGAGAGAGCATGAACAGTACT	A T	GTCCGGCCATAGATTTTGAAAAGCAAATTC	T	A
Le006853	Le006853_250	250	TTGTTTGCATTTGGTCTTGC	56.3	CCATGCTACAGCAAGGTTGA	60.4	~520	CCGGCCATAGATTTTGAAAAGCAAATTCGC	A G	ATTGGTTTTCCTGGGAGGATATAACCAATT	G	A
Le006895	Le006895_234	234	TTATGCAGAGCCGAGCTTTT	58.35	GCCCACTCAATTGTTGAGGTA	60.61	~800	CCAAGAAATCTTGTTCTCCTACTGTTCCTT	T C	TTTCTTCARGAATCGGTTCCCAGTTGGAAC	T	T	C
Le006895	Le006895_243	243	TTATGCAGAGCCGAGCTTTT	58.35	GCCCACTCAATTGTTGAGGTA	60.61	~800	TTGTTCTCCTACTGTTCCTTYTTTCTTCA	G A	GAATCGGTTCCCAGTTGGAACAAAGCTTTG	A	A	G
Le006895	Le006895_354	354	TTATGCAGAGCCGAGCTTTT	58.35	GCCCACTCAATTGTTGAGGTA	60.61	~800	AAAACAGGATATAAATCAGATATATTTGGA	G C	CAGAGAGCACTTCCACTATTCCCCTTACAA	G	G	C
Le006895	Le006895_437	437	TTATGCAGAGCCGAGCTTTT	58.35	GCCCACTCAATTGTTGAGGTA	60.61	~800	TATTTCTTCCTCCAAATTAACCATATCCTT	G A	GATATCAGAACATTACCCAGCATGTTCATC	G	G	A
Le006901	Le006901_37	37	TGGAACGCGTTACGACACTA	60.4	TGGGGATTTTCAGTCACCTC	60.4	311	TGGAGCAGGTATAGTGGCTGATAGTGACCC	A C	GCTGATGAGCAAAATGAATGCGAAAATAAA	A	C
Le006901	Le006901_81	81	TGGAACGCGTTACGACACTA	60.4	TGGGGATTTTCAGTCACCTC	60.4	311	ATGAATGCGAAAATAAAGCTGCAGCTCTTG	C T	CCGTGCCATTGATCTTGCTGAGTCTTCATT	T	C
Le006901	Le006901_131	131	TGGAACGCGTTACGACACTA	60.4	TGGGGATTTTCAGTCACCTC	60.4	311	GAGTCTTCATTTGTTGACAAATAATAGATG	C T	CGTCCTAGTGTCAGATTTTGTTTCGTCGAT	C	T
Le007111	Le007111_157	157	GGAGGTTGAGGTGAAGGTGA	62.45	ATCATGATCTCTCCGCAAGG	60.4	291	AGCATCAAGAGCTACTGATCATCATTCACA	A T	TCCATCCATTAAGAGTTCAAAACAGARTTT	T	A	A
Le007111	Le007111_184	184	GGAGGTTGAGGTGAAGGTGA	62.45	ATCATGATCTCTCCGCAAGG	60.4	291	ACAWTCCATCCATTAAGAGTTCAAAACAGA	A G	TTTCCAAATCAYAAAGCTTGAATATGGCCC	G	A	A
Le007111	Le007111_196	196	GGAGGTTGAGGTGAAGGTGA	62.45	ATCATGATCTCTCCGCAAGG	60.4	291	TTAAGAGTTCAAAACAGARTTTCCAAATCA	C T	AAAGCTTGAATATGGCCCCCGTARCCGTAG	C	T	T
Le007111	Le007111_220	220	GGAGGTTGAGGTGAAGGTGA	62.45	ATCATGATCTCTCCGCAAGG	60.4	291	AAATCAYAAAGCTTGAATATGGCCCCCGTA	A G	CCGTAGTCCTTCAGGAGACCTTCATCTTGC	G	A	A
Le007276	Le007276_70	70	TTCCCAGGAAATGATGCTCT	58.4	AAATGGTTGGATGCGTGAAT	56.3	~1200	ACTCTACTTGGGTCCATATTGCATGTCTAG	C G	TTTTGATTGAAGGTGGAATGGAATGCMTTG	G	C
Le007276	Le007276_97	97	TTCCCAGGAAATGATGCTCT	58.4	AAATGGTTGGATGCGTGAAT	56.3	~1200	TAGSTTTTGATTGAAGGTGGAATGGAATGC	A C	TTGCATTTGATCTGTACTTGTATATGTGAA	A	C
Le007276	Le007276_150	150	TTCCCAGGAAATGATGCTCT	58.4	AAATGGTTGGATGCGTGAAT	56.3	~1200	TATGTGAATTTCATGCTTGATCTATTTGGT	G A	TTAAATTTTGTCTCTTCTGTTTTTCTTCTT	A	G
Le007276	Le007276_294	294	TTCCCAGGAAATGATGCTCT	58.4	AAATGGTTGGATGCGTGAAT	56.3	~1200	CTTAAGTATGTAACCACTATCATCTATTTG	G T	AAAACAAACGAAGATTAGTGATGCTTGTTT	T	G
Le007276	Le007276_328	328	TTCCCAGGAAATGATGCTCT	58.4	AAATGGTTGGATGCGTGAAT	56.3	~1200	ACAAACGAAGATTAGTGATGCTTGTTTTGT	C T	GCTTYTTSAATGAGGTTCTGCAAAATTCTC	T	C
Le007276	Le007276_333	333	TTCCCAGGAAATGATGCTCT	58.4	AAATGGTTGGATGCGTGAAT	56.3	~1200	CGAAGATTAGTGATGCTTGTTTTGTYGCTT	T C	TTSAATGAGGTTCTGCAAAATTCTCTGTGC	C	T
Le007276	Le007276_336	336	TTCCCAGGAAATGATGCTCT	58.4	AAATGGTTGGATGCGTGAAT	56.3	~1200	AGATTAGTGATGCTTGTTTTGTYGCTTYTT	G C	AATGAGGTTCTGCAAAATTCTCTGTGCTAA	G	C
Le007276	Le007276_437	437	TTCCCAGGAAATGATGCTCT	58.4	AAATGGTTGGATGCGTGAAT	56.3	~1200	ATGTTGGCTGGTACTTTGTTCATAGGGTTA	T C	GAGTTTGGTWACAAGATCTCACAAATTACT	C	T
Le007276	Le007276_447	447	TTCCCAGGAAATGATGCTCT	58.4	AAATGGTTGGATGCGTGAAT	56.3	~1200	GTACTTTGTTCATAGGGTTAYGAGTTTGGT	T A	ACAAGATCTCACAAATTACTAAAATATGCT	A	T
Le007276	Le007276_500	500	TTCCCAGGAAATGATGCTCT	58.4	AAATGGTTGGATGCGTGAAT	56.3	~1200	AATATGCTTGAAGTCGTGCCAAAGTGGTCA	A C	AGTTTGCACACAGTTAAGGTGTTTTATAAA	C	A
Le007276	Le007276_532	532	TTCCCAGGAAATGATGCTCT	58.4	AAATGGTTGGATGCGTGAAT	56.3	~1200	GTTTGCACACAGTTAAGGTGTTTTATAAAG	A G	TTGTGATTTGCTWAAAGAATATTGTGCTTC	A	G
Le007276	Le007276_545	545	TTCCCAGGAAATGATGCTCT	58.4	AAATGGTTGGATGCGTGAAT	56.3	~1200	TAAGGTGTTTTATAAAGRTTGTGATTTGCT	A T	AAAGAATATTGTGCTTCCCGTTTTT	T	A
Le007276	Le007276_625	625	TTCCCAGGAAATGATGCTCT	58.4	AAATGGTTGGATGCGTGAAT	56.3	~1200	AAAATCATTTGACTCTTTGATCTTCTTTTC	G A	TTGACATTTTTTCATTTTAATTTAGACAC	A	G
Le007276	Le007276_655	655	TTCCCAGGAAATGATGCTCT	58.4	AAATGGTTGGATGCGTGAAT	56.3	~1200	TTGACATTTTTTCATTTTAATTTAGACAC	C T	GTT[G/*]GCTTTTTAATTTAGACACTGTTG	T	C
Le007276	Le007276_683	683	TTCCCAGGAAATGATGCTCT	58.4	AAATGGTTGGATGCGTGAAT	56.3	~1200	GCTTTTTAATTTAGACACTGTTG	G A	CYTTTTAATTTAGACAMCGTTGGCTTACTG	A	G
Le007276	Le007276_685	685	TTCCCAGGAAATGATGCTCT	58.4	AAATGGTTGGATGCGTGAAT	56.3	~1200	GCTTTTTAATTTAGACACTGTTGRC	C T	TTTTAATTTAGACAMCGTTGGCTTACTGTG	T	C
Le007276	Le007276_700	700	TTCCCAGGAAATGATGCTCT	58.4	AAATGGTTGGATGCGTGAAT	56.3	~1200	TTAGACACTGTTGRCYTTTTAATTTAGACA	C A	CGTTGGCTTACTGTGGTTGATTGGTCCAAT	C	A
Le007276	Le007276_738	738	TTCCCAGGAAATGATGCTCT	58.4	AAATGGTTGGATGCGTGAAT	56.3	~1200	TACTGTGGTTGATTGGTCCAATTACATTAT	C T	AGGGCCAAGAGAGCTTGCAGGYGCKGTGGA	T	C
Le007276	Le007276_760	760	TTCCCAGGAAATGATGCTCT	58.4	AAATGGTTGGATGCGTGAAT	56.3	~1200	TACATTATYAGGGCCAAGAGAGCTTGCAGG	C T	GCKGTGGATCTTATTAATCACTACAAGYTG	T	C
Le007276	Le007276_764	764	TTCCCAGGAAATGATGCTCT	58.4	AAATGGTTGGATGCGTGAAT	56.3	~1200	ATTATYAGGGCCAAGAGAGCTTGCAGGYGC	G T	GTGGATCTTATTAATCACTACAAGYTGTTG	G	T
Le007276	Le007276_789	789	TTCCCAGGAAATGATGCTCT	58.4	AAATGGTTGGATGCGTGAAT	56.3	~1200	GGYGCKGTGGATCTTATTAATCACTACAAG	C T	TGTTGCCTCATCACGAGTACTTCTGCAAGA	T	C
Le007369	Le007369_198	198	TGTAGGTTGGCCTCCAATTC	60.4	TCCCCACTTCCATCCAATAA	58.35	~450	GCTTATGACAGCTATCACAAACTCTCTTC	C T	GCTGTTGATCAACTTTTTAGAGGACTTGTT	T	T	C
Le007369	Le007369_245	245	TGTAGGTTGGCCTCCAATTC	60.4	TCCCCACTTCCATCCAATAA	58.35	~450	TTAGAGGACTTGTTGCTGGTTAGTTACTTT	A G	TCCCTTTACCCTYGTCGTTAAGCGCTTCTC	A	A	G
Le007369	Le007369_258	258	TGTAGGTTGGCCTCCAATTC	60.4	TCCCCACTTCCATCCAATAA	58.35	~450	GCTGGTTAGTTACTTTRTCCCTTTACCCT	C T	GTCGTTAAGCGCTTCTCTTAACTTAAAAAT	C	C	T
Le007631	Le007631_64	64	TGGAGCAGAGTCACGACAAG	62.4	TCACCTGATCCGGGCTAATA	60.4	~1000	GAGGTGCCTGGAATTAAGTACCTGAGCCG	C T	GCAATTGAGTTATACTTAGAATGTGAGTAT	C	T
Le007631	Le007631_95	95	TGGAGCAGAGTCACGACAAG	62.4	TCACCTGATCCGGGCTAATA	60.4	~1000	CAATTGAGTTATACTTAGAATGTGAGTATT	A G	TATCCTATTACTATAACTCCTCTTCATTTG	A	G
Le007631	Le007631_140	140	TGGAGCAGAGTCACGACAAG	62.4	TCACCTGATCCGGGCTAATA	60.4	~1000	TAACTCCTCTTCATTTGCATGCAGATTTTG	A T	TTCATTCTCTATTGGTTTACTTTTCGAAAT	T	A
Le007631	Le007631_373	373	TGGAGCAGAGTCACGACAAG	62.4	TCACCTGATCCGGGCTAATA	60.4	~1000	TATTTTTTGTGAAATAGGTGTTACATATTT	A C	GAAACTACACAAAGTACTCATGGTTTCCAA	C	A
Le007668	Le007668_245	245	TCGATCCCTTTTCCACAGTC	60.4	AAAACTTGCCATCCCAACTG	58.35	~450	CCATAACTATAAAGAATGAACATTCTCTTC	C T	TCCTATGGATGACTATGGCTGGCTGGATGG	T	C	C
Le008399	Le008399_189	189	ATAGGGGCTGGGATCAGTTT	59.79	CGTGAATCCAACAGCATGTC	60.12	~450	TTTATACAGAAATCTTTGTTTCTATGTGAT	C T	TTTTTCTGCTTCTTTCTCTCTAATATTAGT	C	T
Le008410	Le008410_149	149	GCATTTCCTCGGGACTCTC	62.3	TGAAGACGTTTGGAACGTGA	58.4	311	TTTAGACAATGCTGAGCTTGAATCAGATCG	C T	CTTCACTTGAGAAGCTTTTCAGGCCTCTTT	T	C
Le008423	Le008423_183	183	ACAAAGCTGGGAAACACCAC	60.4	ATGGTTGCTATCGCCAGTTC	60.4	~520	AGTCAGCAGATGGCAAAGTGATTCTATCG	C T	GGACCAAGGATGAACCATATTTCTTCACAT	T	T	C
Le008423	Le008423_282	282	ACAAAGCTGGGAAACACCAC	60.4	ATGGTTGCTATCGCCAGTTC	60.4	~520	GAAATTTTGTCTATAAAGCTCTTGATCGCA	A G	GTGTTTTACSTTCGACGAAAATTTTATATA	A	A	G
Le008423	Le008423_292	292	ACAAAGCTGGGAAACACCAC	60.4	ATGGTTGCTATCGCCAGTTC	60.4	~520	TATAAAGCTCTTGATCGCARGTGTTTTAC	C G	TTCGACGAAAATTTTATATAGTTTGGAGTT	G	G	C
Le008521	Le008521_96	96	GCAATTGCTTCGTGTTTTTG	56.3	TATGGTGACACAAGGCCAGA	60.4	325	AGGACCAAAAAACCATAGGAGCATAGTTGT	C T	GCAAAATAAAGTGATCTAAGCCCAAGTGAC	C	T
Le009275	Le009275_87	87	CGTACCATGGGGAGTCAGAT	62.45	CAACATCGAGAACGGAATCA	58.35	242	CCCGTCTCCACTTCTTCATGGTTGGGTTTG	C T	TCCACTTACCTCACGTGGTTCACAACA	T	C	C
Le009275	Le009275_115	115	CGTACCATGGGGAGTCAGAT	62.45	CAACATCGAGAACGGAATCA	58.35	242	TCCACTTACCTCACGTGGTTCACAACA	A G	TACYGCGCTTTATCTGTTCCTGAGCTTACT	G	A	G
Le009275	Le009275_119	119	CGTACCATGGGGAGTCAGAT	62.45	CAACATCGAGAACGGAATCA	58.35	242	CACTTACCTCACGTGGTTCACAACARTAC	C T	GCGCTTTATCTGTTCCTGAGCTTACTCAAC	C	C	T
Le009381	Le009381_51	51	GGTGCAATCAGAGCACTTCA	60.4	TGAGAGTGGCATCCCAAAAT	58.35	214	TGTCTTGTTGAGATGACTTACATCGGCCCA	A G	AGTTCAGAAATTCTGTCTTGTTGAGATGAC	A	A	G
Le009566	Le009566_63	63	TCCTTTTCCTACCGCTTCTG	60.4	TCCCCCGACTTGATAGCTTA	60.4	328	ACCTTCCGAGGTATTGTATACATGGCACTT	A G	CCTGACCCAAATGCATCACGGAATTCTCAT	G	A	A
Le009697	Le009697_65	65	AAGAAAGATGCATGCCAACC	58.4	ATCGGGTTTTGGAAGAGACC	60.4	~550	CCGCTTCACAGCATCATCAATTCTGCTCAT	G A	GGAATGATATTGGCTTTCACTTGAGAWGTC	A	G
Le009697	Le009697_92	92	AAGAAAGATGCATGCCAACC	58.4	ATCGGGTTTTGGAAGAGACC	60.4	~550	CATRGGAATGATATTGGCTTTCACTTGAGA	A T	GTCAAWGTATCGATAAATTCTCTATAATTY	T	A
Le009697	Le009697_98	98	AAGAAAGATGCATGCCAACC	58.4	ATCGGGTTTTGGAAGAGACC	60.4	~550	AATGATATTGGCTTTCACTTGAGAWGTCAA	A T	GTATCGATAAATTCTCTATAATTYTCAGGG	A	T
Le009697	Le009697_122	122	AAGAAAGATGCATGCCAACC	58.4	ATCGGGTTTTGGAAGAGACC	60.4	~550	GTCAAWGTATCGATAAATTCTCTATAATT	T C	TCAGGGACCATAATCTGAAGCATASACAAA	T	C
Le009697	Le009697_147	147	AAGAAAGATGCATGCCAACC	58.4	ATCGGGTTTTGGAAGAGACC	60.4	~550	TAATTYTCAGGGACCATAATCTGAAGCATA	G C	ACAAAGTAGTCATAGTGAATATAAAGAACT	G	C
Le009697	Le009697_183	183	AAGAAAGATGCATGCCAACC	58.4	ATCGGGTTTTGGAAGAGACC	60.4	~550	GTAGTCATAGTGAATATAAAGAACTAGTAT	G A	ACATATCCAAGATGAGATGATCGAAAGATC	A	G
Le009697	Le009697_264	264	AAGAAAGATGCATGCCAACC	58.4	ATCGGGTTTTGGAAGAGACC	60.4	~550	CATGTCGATTCCTGCTGT	G A	ATTCCAGCTTGAACAGAATAAGAGTAATTA	G	A
Le009697	Le009697_315	315	AAGAAAGATGCATGCCAACC	58.4	ATCGGGTTTTGGAAGAGACC	60.4	~550	AGAGTAATTAGCATGAGGAGGGTCAGTAAT	T C	CGGTCAAGCCCTTGCCAATCTGAAATGAC	T	C
Le009697	Le009697_345	345	AAGAAAGATGCATGCCAACC	58.4	ATCGGGTTTTGGAAGAGACC	60.4	~550	CGGTCAAGCCCTTGCCAATCTGAAATGAC	G A	AAGCCCTGAAAGATAAAAACCAGACGA	G	A
Le009697	Le009697_373	373	AAGAAAGATGCATGCCAACC	58.4	ATCGGGTTTTGGAAGAGACC	60.4	~550	ACRAAGCCCTGAAAGATAAAAACCAGACGA	G T	GTTGGGTTATACTGGAATATACCCCRACTT	G	T
Le009697	Le009697_399	399	AAGAAAGATGCATGCCAACC	58.4	ATCGGGTTTTGGAAGAGACC	60.4	~550	ACGAKGTTGGGTTATACTGGAATATACCCC	G A	ACTTGACTTTAACTGGCRGAATTTTACAA	A	G
Le009697	Le009697_417	417	AAGAAAGATGCATGCCAACC	58.4	ATCGGGTTTTGGAAGAGACC	60.4	~550	GGAATATACCCCRACTTGACTTTAACTGGC	G A	GAATTTTACAAYGAAGTGAAATGATCATCT	A	G
Le009697	Le009697_429	429	AAGAAAGATGCATGCCAACC	58.4	ATCGGGTTTTGGAAGAGACC	60.4	~550	ACTTGACTTTAACTGGCRGAATTTTACAA	T C	GAAGTGAAATGATCATCTTTACCCTRAA	C	T
Le009697	Le009697_455	455	AAGAAAGATGCATGCCAACC	58.4	ATCGGGTTTTGGAAGAGACC	60.4	~550	ACAAYGAAGTGAAATGATCATCTTTACCCT	G A	AAYTTGAGCTTGTTCTTCAGAAAACCAGTG	A	G
Le009697	Le009697_458	458	AAGAAAGATGCATGCCAACC	58.4	ATCGGGTTTTGGAAGAGACC	60.4	~550	GAAGTGAAATGATCATCTTTACCCTRAA	T C	TTGAGCTTGTTCTTCAGAAAACCAGTGATT	C	T
Le009847	Le009847_22	22	GTTAGGGCAAATGGGTTTCA	58.35	CCCGTCTTTTCTCACAAAGC	60.4	~900	GCGGATTTACTGGTTCCTGGTCATAT	G A	GATGCTGCTAATCGTGCCATTCGCCGCCGG	G	A	G
Le009852	Le009852_45	45	GTCCAAGCAGGAGAAAACGA	60.38	AGTTTCTGCCCAACCATTTG	59.97	~1100	GTTGCTATCTCTGAGTGTGAAACCAGACCG	G A	AACATGGCTTTACTTGATGATTATGAAATG	A	G	G
Le009852	Le009852_99	99	GTCCAAGCAGGAGAAAACGA	60.38	AGTTTCTGCCCAACCATTTG	59.97	~1100	TGAAATGGAGGAGCTCGATTTTGTTCCTGA	G A	AATCCTAATCATCGCAGTGGTTTGTTTTCT	A	G	G
Le009852	Le009852_139	139	GTCCAAGCAGGAGAAAACGA	60.38	AGTTTCTGCCCAACCATTTG	59.97	~1100	CATCGCAGTGGTTTGTTTTCTCATTTCCTT	G A	TCACTTCTTTCTTCAAGACTCAATTTGATT	G	A	A
Le009852	Le009852_173	173	GTCCAAGCAGGAGAAAACGA	60.38	AGTTTCTGCCCAACCATTTG	59.97	~1100	CTTCTTTCTTCAAGACTCAATTTGATTAGA	T C	ATTTCTGATACTWTAATATTAAAATTTAGA	C	T	T
Le009852	Le009852_186	186	GTCCAAGCAGGAGAAAACGA	60.38	AGTTTCTGCCCAACCATTTG	59.97	~1100	GACTCAATTTGATTAGAYATTTCTGATACT	A T	TAATATTAAAATTTAGATATTTAAAACTAT	T	A	A
Le009852	Le009852_222	222	GTCCAAGCAGGAGAAAACGA	60.38	AGTTTCTGCCCAACCATTTG	59.97	~1100	TTAAAATTTAGATATTTAAAACTATACCAG	G A	AATACTGTAAATTGCAATTTCGGTTATATC	G	A	A
Le009852	Le009852_282	282	GTCCAAGCAGGAGAAAACGA	60.38	AGTTTCTGCCCAACCATTTG	59.97	~1100	CAAATTGATGAAACAAAATACCATCTTAAA	G A	TACTGGACAAAATTCATATGTTTGACTCTC	G	A	A
Le009852	Le009852_385	385	GTCCAAGCAGGAGAAAACGA	60.38	AGTTTCTGCCCAACCATTTG	59.97	~1100	TGGATTATGCTATTGTTAGTAAAAAGAATA	A T	TTGGCACTTTTTGCTTCCGGATACTAAACT	A	T	T
Le009852	Le009852_650	650	GTCCAAGCAGGAGAAAACGA	60.38	AGTTTCTGCCCAACCATTTG	59.97	~1100	TGTATGTGTAGGTAAA[A/*]TGTATGTGAGTTT	T A	ATTTTTTAAAAAAGGGTTAATGTATGTGAA	T	A	A
Le009956	Le009956_38	38	CCAAAACTCGGTACCACCAT	60.4	AGGGCTAAGTCAACCGTGAA	60.4	182	CATGATCAAGGTAATAGTCTCTCTCAGGAC	T C	CGAGTTGTATCGCGGAGCCCAAGGTTGTGG	T	C	T
Le010404	Le010404_118	118	AGGCAAGAAAAGCCTGTGTG	60.4	TTCTCTATTCACCGCCAAGC	60.4	223	CTTGATCTAGAGTCAACCGTGGTTCAGTCT	G C	TGGGAAATGACAGTAAATCAAAAGGAATAA	G	G	C
Le010450	Le010450_313	313	ATGCTAAGCCTGGATGTTGG	60.4	ACGCAATAGCAGATCCAAGG	60.4	~480	GGTTCAGGCAAGGAAGCGGGCTGTTACTAT	C A	CACGTCTCAAATAAACAAGGAGTTAGACTT	A	C	C
Le010747	Le010747_139	139	TGAAGAGGCTTTGTCGCTCT	60.4	GCACAAGGGCATTGTAAGTG	60.4	290	ATGAAGCTCGTGCTATTTTTGAGAAGCTTT	C A	TTTAATTGGATTGCTTCCGAATG	A	C
Le010747	Le010747_163	163	TGAAGAGGCTTTGTCGCTCT	60.4	GCACAAGGGCATTGTAAGTG	60.4	290	AGCTTTMTTTAATTGGATTGCTTCCGAATG	C T	GAGAACATACAATAAGAT	C	T
Le010791	Le010791_52	52	CCGCGACAACTCTTCCTTAG	62.45	TTTTTGTCAGACCTCCAGCA	58.35	153	TTTATCCGTGGTTGGATGGATAGCAACAT	A C	TGTCAGMGTAAATTTTATCCAGCAGAGGTT	A	A	C
Le010791	Le010791_59	59	CCGCGACAACTCTTCCTTAG	62.45	TTTTTGTCAGACCTCCAGCA	58.35	153	CGTGGTTGGATGGATAGCAACATMTGTCAG	A C	GTAAATTTTATCCAGCAGAGGTTCA	C	C	A
Le010791	Le010791_85	85	CCGCGACAACTCTTCCTTAG	62.45	TTTTTGTCAGACCTCCAGCA	58.35	153	GTAAATTTTATCCAGCAGAGGTTCA	C T	TTAGTCTCATAAGATAGCCTCTGGAAGTCC	C	C	T
Le011011	Le011011_130	130	TGCCTGTAAAAACATTGCTGA	56.7	TCCATCACATGAACACAAAACA	57.1	299	CGAGAATTTGCTCACCACAGGCTTCTTAGT	G A	TCAGGTCAGGTACTCACACTCACGACGACG	G	A
Le011011	Le011011_187	187	TGCCTGTAAAAACATTGCTGA	56.7	TCCATCACATGAACACAAAACA	57.1	299	GACGGACGTACTAGTAGATGGAAAAATTTC	C T	GCACATATTCTCTTAATGCAATCCTGTATG	T	C
Le011123	Le011123_61	61	CAGAATGCTTAGGGCAGGAG	62.4	GCTCCATAGCCATTCTCAGG	62.4	~1000	CACAAACATGAAGAGAACTTGTTTGCACCA	C T	TTAAAGGTAACTGCTTTATCATTATCTAGC	T	C
Le011123	Le011123_128	128	CAGAATGCTTAGGGCAGGAG	62.4	GCTCCATAGCCATTCTCAGG	62.4	~1000	GCACCAATAGAGGCTGATGTGAGTAAAAAA	C T	GTAGACACAAATCATCTGGGCTTGTTTCTG	T	C
Le011123	Le011123_208	208	CAGAATGCTTAGGGCAGGAG	62.4	GCTCCATAGCCATTCTCAGG	62.4	~1000	GTCTATATTTAGATTTCTCTTTATGTAGCC	C T	AAGGAGAGTCAGATATTTAAATTAAATGCT	T	C
Le011123	Le011123_364	364	CAGAATGCTTAGGGCAGGAG	62.4	GCTCCATAGCCATTCTCAGG	62.4	~1000	TTACTGTTATGCAGAAATGGAGGATCTTAC	C T	CGACGCCTATGCTGGGAGTTATTGAAGAAG	C	T
Le011256	Le011256_136	136	AGGCTACAATCCCTCTGCAT	58.77	CGCCATGAATGCTCAGAATA	59.79	297	GAACTTGATTATTACATGGACCTAGACCCT	G C	GACAAACTAAGAAGGCTTGTTCTGAACTGG	G	G	C
Le011749	Le011749_241	241	CATGTTACTGATCGTGTTGGTG	60.81	ATCACCAGTTCGCTTCATCC	60.4	336	TCATCTAACCCAAAGTAATGCCTGTGTTCC	A G	AGYCGGTAAAATCACCAACACGATCAGTAA	A	A	G
Le011749	Le011749_244	244	CATGTTACTGATCGTGTTGGTG	60.81	ATCACCAGTTCGCTTCATCC	60.4	336	CTAACCCAAAGTAATGCCTGTGTTCCRAG	C T	CGGTAAAATCACCAACACGATCAGTAACAT	C	C	T
Le011867	Le011867_92	92	GGGGGTGTTAAGGGAGGTAA	62.45	AAGACATTTTGCAAGGACAAGA	57.08	~300	CATGGAAAATGTAGCTCAGAAGACGCGGA	G A	TCCCTAGTGTCCTCGCCCTGTT	G	A	G
Le011867	Le011867_115	115	GGGGGTGTTAAGGGAGGTAA	62.45	AAGACATTTTGCAAGGACAAGA	57.08	~300	TCCCTAGTGTCCTCGCCCTGTT	C T	AGAGGGCGAGGACTACATTAATAATGGTGG	C	T	C
Le011957	Le011957_136	136	AAGATGACGATGACGCCACT	60.4	GCTCCATGCATCCAACCTAT	60.4	~400	TCCTGATAAAGTAAGACGCCTAAGTTTAAG	C T	GAACAGGCTCTTGAAAAGGCTGCTGAATCT	T	C
Le011957	Le011957_166	166	AAGATGACGATGACGCCACT	60.4	GCTCCATGCATCCAACCTAT	60.4	~400	GAACAGGCTCTTGAAAAGGCTGCTGAATCT	C T	ATGGAACCGAWATTGTGAGGTTTGTATTTC	C	T
Le011957	Le011957_177	177	AAGATGACGATGACGCCACT	60.4	GCTCCATGCATCCAACCTAT	60.4	~400	TGAAAAGGCTGCTGAATCTYATGGAACCGA	A T	ATTGTGAGGTTTGTATTTCAGCATAACAAA	T	A
Le011957	Le011957_235	235	AAGATGACGATGACGCCACT	60.4	GCTCCATGCATCCAACCTAT	60.4	~400	AAAGCAAAGACAGTTGAGGTAGCTTTAAAC	C T	GTCAGTAGAGTTGTCATGGATTTATATCCT	T	C
Le012743	Le012743_90	90	TCTCCCCGTGGTTAATGATG	60.4	GAAAGGAACTTTGGGCAACA	58.35	256	ACTATGGACCCGGATAGTGCCCCAGGTCT	C T	GATGGTATCACTGCCAAATTTTTTCAAGTT	C	C	T
Le012770	Le012770_166	166	TTGATGTTTTCGCGACTGAG	58.4	CGCTCTGTCATGCCTAACCT	62.4	305	GCTTCCAGCAGATTATGATCCTGTGACTTT	C T	GATCCTACTGAGCATCGTAGTCCTCCATCA	T	C
Le012770	Le012770_244	244	TTGATGTTTTCGCGACTGAG	58.4	CGCTCTGTCATGCCTAACCT	62.4	305	CGTTGATGAAGTATCAGGACTTACCCTGGT	C T	GAAGTTGCAGAAGTGTCTTCGATTATTATG	C	T
Le012888	Le012888_154	154	GGGACAGGCAAGGTGTTTTA	60.4	AGGCGTGATGTCCTCTATCG	62.4	302	TCAGAACTCTGAACTTGAGATCTAACAGAA	C T	TAGTACACTGCAATAAT	C	T
Le012888	Le012888_172	172	GGGACAGGCAAGGTGTTTTA	60.4	AGGCGTGATGTCCTCTATCG	62.4	302	TAGTACACTGCAATAAT	G A	TAGGGGTCGTCTCATCTTGGTCATGTATCA	G	A
Le013093s	Le013093_20	20	CAACAATTATGGCTGCAACG	58.4	AATTCGATCGGCACAGTTTC	58.4	292	ATGGCTGCAACGGAGGTTT	A T	ATGACGAATGCATTCGATTTTATCATAGAA	T	A
Le013093s	Le013093_93	93	CAACAATTATGGCTGCAACG	58.4	AATTCGATCGGCACAGTTTC	58.4	292	TCAAGGGAATCAGATTATGAATACCTAGGT	C G	AACAGTACACATGCAGAAGCC	C	G
Le013093s	Le013093s_115	115	CAACAATTATGGCTGCAACG	58.4	AATTCGATCGGCACAGTTTC	58.4	292	AACAGTACACATGCAGAAGCC	G A	AGAGAAAACAGCAGCAGTGCAAATAAGTAG	A	G
Le013093s	Le013093s_150	150	CAACAATTATGGCTGCAACG	58.4	AATTCGATCGGCACAGTTTC	58.4	292	AAAACAGCAGCAGTGCAAATAAGTAGTTAT	C A	AAGTCGTGCCTGAAGGTGAAACATCACTAT	C	A
Le013158s	Le013158s_161	161	CCCCCTTCAAGGTCATGTAA	60.4	TTCCAACAACCTCATCGACA	58.4	305	AACGAGAACAACGATCTTTTCTCATGTGCA	C T	GCAAATCAGGCCTTGATATACGAGATGTGT	C	T
Le013887	Le013887_44	44	TCTTCCTCTTATCGCGCAAC	60.4	GCACAAGCCCATGTCAAAAT	58.4	309	AAGTAGATAATGATGATGATCAAGGTTCGT	G A	ATTATCGATAGACTTGTCAAAGGAAAGACA	G	A
Le013887	Le013887_123	123	TCTTCCTCTTATCGCGCAAC	60.4	GCACAAGCCCATGTCAAAAT	58.4	309	TTTTTACAAGCTGTGCTTGAATCAGGTCCA	T C	TRTTGCAAACATTRCTTGTAGCTGGTCCGT	C	T
Le013887	Le013887_125	125	TCTTCCTCTTATCGCGCAAC	60.4	GCACAAGCCCATGTCAAAAT	58.4	309	TTTACAAGCTGTGCTTGAATCAGGTCCAYT	G A	TTGCAAACATTRCTTGTAGCTGGTCCGTTA	A	G
Le013887	Le013887_137	137	TCTTCCTCTTATCGCGCAAC	60.4	GCACAAGCCCATGTCAAAAT	58.4	309	GCTTGAATCAGGTCCAYTRTTGCAAACATT	G A	CTTGTAGCTGGTCCGTTACCTAGATGGCGT	A	G
Le013887	Le013887_188	188	TCTTCCTCTTATCGCGCAAC	60.4	GCACAAGCCCATGTCAAAAT	58.4	309	TAGATGGCGTAATCCGCCTCAATTTAAACC	G C	TTRCATATTCCTCSTGTTACCRTTAAAAAT	C	G
Le013887	Le013887_191	191	TCTTCCTCTTATCGCGCAAC	60.4	GCACAAGCCCATGTCAAAAT	58.4	309	ATGGCGTAATCCGCCTCAATTTAAACCSTT	G A	CATATTCCTCSTGTTACCRTTAAAAATTGT	A	G
Le013887	Le013887_202	202	TCTTCCTCTTATCGCGCAAC	60.4	GCACAAGCCCATGTCAAAAT	58.4	309	CGCCTCAATTTAAACCSTTRCATATTCCTC	G C	TGTTACCRTTAAAAATTGTGAAGGTGTGAT	G	C
Le013887	Le013887_210	210	TCTTCCTCTTATCGCGCAAC	60.4	GCACAAGCCCATGTCAAAAT	58.4	309	TTTAAACCSTTRCATATTCCTCSTGTTACC	G A	TTAAAAATTGTGAAGGTGTGATGATGAATA	A	G
Le013904	Le013904_85	85	GCCATATTTCACCCCGATTA	59.62	TCAGGGCGAAAAGAAGAGTG	60.51	387	TTCGAACTTGCCATATTTCACCCCGATTAT	G C	ATTTCACTAGCTATGCTCAACTTCAATTTC	G	C	G
Le013904	Le013904_140	140	GCCATATTTCACCCCGATTA	59.62	TCAGGGCGAAAAGAAGAGTG	60.51	387	AATTTCCTCAACTTTTCGCAATTTCAAGTT	C T	CGAAACTATTCTACTTGTACTGTATGCTCT	C	T	C
Le013904	Le013904_211	211	GCCATATTTCACCCCGATTA	59.62	TCAGGGCGAAAAGAAGAGTG	60.51	387	TTCTTTTTCATCTGTGGAGTAGGCACTACT	A G	CATATAGCGCGGTTCAAGTGATCTATGATA	A	G	A
Le013904	Le013904_252	252	GCCATATTTCACCCCGATTA	59.62	TCAGGGCGAAAAGAAGAGTG	60.51	387	GGTTCAAGTGATCTATGATAGACCGATCAA	G C	GTCTTTTCGTCTATTAAA	C	G	C
Le013946	Le013946_62	62	AAGCTTGGTGAATGGGAAAA	56.3	GGCCTCAGGCAATTTCTTT	58	339	CCATTTATTAGTATGTTGTAGCTAATAATG	C T	TAGGCTCAATGCACYTATTTATCATGAAAT	T	C
Le013946	Le013946_77	77	AAGCTTGGTGAATGGGAAAA	56.3	GGCCTCAGGCAATTTCTTT	58	339	TTGTAGCTAATAATGYTAGGCTCAATGCAC	C T	TATTTATCATGAAATCAAAAAGTCTCCTCG	C	T
Le013946	Le013946_162	162	AAGCTTGGTGAATGGGAAAA	56.3	GGCCTCAGGCAATTTCTTT	58	339	AATATCCATCCATTATTGAATTGTAGGTGA	A C	TAYGTTAGGCTCTACACCTTTTTCGATCAT	A	C
Le013946	Le013946_165	165	AAGCTTGGTGAATGGGAAAA	56.3	GGCCTCAGGCAATTTCTTT	58	339	ATCCATCCATTATTGAATTGTAGGTGAMTA	C T	GTTAGGCTCTACACCTTTTTCGATCATGTA	C	T
Le013946	Le013946_209	209	AAGCTTGGTGAATGGGAAAA	56.3	GGCCTCAGGCAATTTCTTT	58	339	CCTTTTTCGATCATGTATCCCATTACTTCC	A T	TGGCAKCTTCGACTTTTCCTTCTTTGCAGA	A	T
Le013946	Le013946_215	215	AAGCTTGGTGAATGGGAAAA	56.3	GGCCTCAGGCAATTTCTTT	58	339	TCGATCATGTATCCCATTACTTCCWTGGCA	G T	CTTCGACTTTTCCTTCTTTGCAGAGTCCAT	G	T
Le014242	Le014242_254	254	AAGGAGAACAAGGCTGCAAA	58.35	ATTCCTGAGTGCCCTCCAC	62.32	291	AGGGGATGAACCAACTTTGAAGAAGGAGAT	C T	CTCCTCATCTGGCATGAAAAACCTGTGGAG	T	C	C
Le014880s	Le014880s_88	88	GATTGAGCCTATTCGGATGC	59.63	TTTGCCCGTACCTTCTCAAC	60.11	~900	GGATCTCCTAGTTGATTGAATTTTTGTGTC	G A	TGTTGTTTTGTGTTTATTTTACGGATATTA	A	A	G
Le015259	Le015259_26	26	ACGGTCGTGAAAGTTGGAGT	60.4	TGTGCATCACCACCAAAAGT	58.35	~1000	GAAAAGATATTAACCTCCTAACAAA	A C	TTAGASACTTCTTGAAGAAWCTACATTAAA	C	A	A
Le015259	Le015259_32	32	ACGGTCGTGAAAGTTGGAGT	60.4	TGTGCATCACCACCAAAAGT	58.35	~1000	AAAAGATATTAACCTCCTAACAAAMTTAGA	G C	ACTTCTTGAAGAAWCTACATTAAAGAAAGA	C	G	G
Le015259	Le015259_46	46	ACGGTCGTGAAAGTTGGAGT	60.4	TGTGCATCACCACCAAAAGT	58.35	~1000	TCCTAACAAAMTTAGASACTTCTTGAAGAA	A T	CTACATTAAAGAAAGAACAGAAAAGCTGGA	A	T	T
Le015259	Le015259_168	168	ACGGTCGTGAAAGTTGGAGT	60.4	TGTGCATCACCACCAAAAGT	58.35	~1000	CAACTCTAAACAGAAACGAACAGG[G/*]T	A T	CAATATGAAACCCAGTGCAGAACTGCAAAG	T	A	A
Le015259	Le015259_199	199	ACGGTCGTGAAAGTTGGAGT	60.4	TGTGCATCACCACCAAAAGT	58.35	~1000	CAATATGAAACCCAGTGCAGAACTGCAAAG	A C	ACTTCMTTTTCATCCCAAATCATCTCAAGA	A	C	C
Le015259	Le015259_205	205	ACGGTCGTGAAAGTTGGAGT	60.4	TGTGCATCACCACCAAAAGT	58.35	~1000	GAAACCCAGTGCAGAACTGCAAAGMACTTC	A C	TTTTCATCCCAAATCATCTCAAGATKGTAT	A	C	C
Le015259	Le015259_231	231	ACGGTCGTGAAAGTTGGAGT	60.4	TGTGCATCACCACCAAAAGT	58.35	~1000	CTTCMTTTTCATCCCAAATCATCTCAAGAT	G T	GTATTTGAATTTGCCTAGAGTTATCCAGGT	G	T	T
Le015481	Le015481_202	202	ATGTGGAACCTGATGCCATT	58.4	TGACAGACACGCACCATTTT	58.4	301	GAATATTGTTCACAATTAACAACGCTTT	C T	ATTCCAAAATATATCCAAGAAAAAGAAGAG	C	T
Le015481	Le015481_258	258	ATGTGGAACCTGATGCCATT	58.4	TGACAGACACGCACCATTTT	58.4	301	ATCACCTTGTAATCCTTCAA	A G	TAAGCAGCAATGGCATCAGGTTCCACAT	G	A
Le015748	Le015748_52	52	CTTAACAGGCCCAATGGAGA	60.4	CAAACATTCCAACATTTCTTCC	57.08	207	GGTCTATTTTTTGGATCAGGTTCAAGGCAT	C T	TTAATATAATTTCAGCTATTTGAAATGCAG	T	C	C
Le016047	Le016047_135	135	CCATGACTACATCCCTCAGGA	59.93	CAGAGCCAAATCCACTTGAA	58.85	~1100	ATCGCTATGGAACGTAATGAGGAGGTAATG	T C	CTTGTACATATAAAATTGCATGYCATGTTA	T	T	C
Le016047	Le016047_158	158	CCATGACTACATCCCTCAGGA	59.93	CAGAGCCAAATCCACTTGAA	58.85	~1100	GGTAATGYCTTGTACATATAAAATTGCATG	T C	CATGTTACTTGTTATCATTAAAAGGTTTGG	T	T	C
Le016047	Le016047_207	207	CCATGACTACATCCCTCAGGA	59.93	CAGAGCCAAATCCACTTGAA	58.85	~1100	TAAAAGGTTTGGTCTAAATAGAAACTATAT	G A	TTACTTTGACTCTTTAAAAAATATTGATGT	G	G	A
Le016047	Le016047_390	390	CCATGACTACATCCCTCAGGA	59.93	CAGAGCCAAATCCACTTGAA	58.85	~1100	CATAGTGAGGAGGTAATTAAAGTCTTGCAC	G A	CATATATAATGATAATTACATGTCATATAA	G	G	A
Le016522	Le016522_113	113	TTCCTTGTGATGATTCATTGG	56.7	GGCTCGCTGATTTCAAGAAG	60.4	328	ACCAAGCTTAGAGTTTGATTTGTTACATCC	A G	GTGCTTGTCAAGAGGCGGGTGATACCCCAT	G	A
Le016522	Le016522_239	239	TTCCTTGTGATGATTCATTGG	56.7	GGCTCGCTGATTTCAAGAAG	60.4	328	CAAATTTAAACCTATAGAAACAGATTCCGT	C T	GTTTTTACAGGTCTTTGCAATGAACTTCTT	C	T
Le017201	Le017201_94	94	TCTCTTTTGGGGTTTCTGGA	58.35	GGCCAAACACATGGTGAAAT	58.35	243	CGTCAGTTTGTACATATCTGGTGTCAGAT	C G	G[T/*]TTGCTGGATTTTACATACAGTTTTTTG	C	C	G
Le017201	Le017201_151	151	TCTCTTTTGGGGTTTCTGGA	58.35	GGCCAAACACATGGTGAAAT	58.35	243	TGGATTACCTTCTGCTTATAATTACAGCCT	C T	TATTATTAGCTAGGGTTTCATCATAGATTT	C	C	T
Le017201	Le017201_196	196	TCTCTTTTGGGGTTTCTGGA	58.35	GGCCAAACACATGGTGAAAT	58.35	243	GTTTCATCATAGATTTCTAAATATTCTTG	A G	CAAATATTATTTGGATGAAATTTC	G	G	A
Le017216	Le017216_23	23	TGGAACGATACGAGCATTGA	58.35	CTGTGAAATCGAATCCGAAA	56.3	165	GATACGAGCATTGACAACACAC	A T	AAAGAATCCTAATGATGCAGAGAAGGAACA	A	A	T
Le017216	Le017216_74	74	TGGAACGATACGAGCATTGA	58.35	CTGTGAAATCGAATCCGAAA	56.3	165	AGAAGGAACAAGTTTAAATGCTCTTTCCAC	A G	TACAGATCAACAATGTCTAAGATTTCGAAG	G	G	A
Le017804	Le017804_73	73	TTGGAAGGGAGGAGATGATG	60.4	TTGTCCGTTCTCAACTGAACC	60.61	236	AGAGTCTGCTAATTTAGAGTCCATAACTAC	A T	GTAGATCTCACCCAGGGCAACCCTGCCTCG	T	A	A
Le017866	Le017866_38	38	TGAGAAGGAGGCACACACAA	60.4	CCACCATTTGAGCAGAAACC	60.4	309	ACACAACTAATGGAATGGTTAAAGCTGAAG	C T	CTCTAATGTTAATTTAACTCAACAGACTAA	T	C
Le017866	Le017866_69	69	TGAGAAGGAGGCACACACAA	60.4	CCACCATTTGAGCAGAAACC	60.4	309	CTCTAATGTTAATTTAACTCAACAGACTAA	C T	GGAAGTGACATAAAAATAAATCTTCTGTAC	C	T
Le017866	Le017866_149	149	TGAGAAGGAGGCACACACAA	60.4	CCACCATTTGAGCAGAAACC	60.4	309	TAGATTGTGCAACTCAGTCATCTCAAAATG	C T	AGAAGGAAGTATATGCCACCAAAATCAAGA	C	T
Le017866	Le017866_201	201	TGAGAAGGAGGCACACACAA	60.4	CCACCATTTGAGCAGAAACC	60.4	309	AAATCAAGAAAAATATTTCTGCTACGATTC	A G	CCACTTTTTGGTGAAACTGGGGCTTGGATA	G	A
Le017925	Le017925_27	27	TGTGCCTCAAAACCCTAACC	60.4	CCATTTGATCCCAAAAGTCG	58.35	177	GATCCCAAAAGTCGCACCACATTCGG	A G	TCCTGATAATACACTTGCGTTGCTTCCACA	G	G	A
Le018066	Le018066_70	70	GAGACTGAGGAATCGCGAAA	60.4	CAGGATCTCTTCGCCAGAAC	62.45	234	CACTGACTACGGGGTAAATGACATGTCTTC	C T	GGTGCATCATCTATCTGCAGGAAAGCCGAT	C	T	T
Le018232	Le018232_64	64	GCATCTTAATGGTGGGCTTC	60.4	TTCTTCCCCTTTTTATGTTCAGA	57.4	307	TCGTTGTTTGATTCCATTGTTTTATATTA	T C	CACTTGATGCTGTAATT[G/*]AAA[ATTT/****]AATA	C	T
Le018232	Le018232_117	117	GCATCTTAATGGTGGGCTTC	60.4	TTCTTCCCCTTTTTATGTTCAGA	57.4	307	AATATATCGATAAAAGTACTATTTCTC	G C	TAAAGACTTTCAGATTCATTAGTTGTCTTC	C	G
Le018232	Le018232_170	170	GCATCTTAATGGTGGGCTTC	60.4	TTCTTCCCCTTTTTATGTTCAGA	57.4	307	TTGTCTTCATTTATCGTAATTGTCGAAGCT	G A	TATATGCCMATATGTTTCATCATGCCAAGG	A	G
Le018232	Le018232_179	179	GCATCTTAATGGTGGGCTTC	60.4	TTCTTCCCCTTTTTATGTTCAGA	57.4	307	TTTATCGTAATTGTCGAAGCTRTATATGCC	A C	ATATGTTTCATCATGCCAAGGAAGTTATTG	A	C
Le018232	Le018232_221	221	GCATCTTAATGGTGGGCTTC	60.4	TTCTTCCCCTTTTTATGTTCAGA	57.4	307	CATGCCAAGGAAGTTATTGCCTGAAGGGAT	G T	GGACATGTACACATTTCATGAAAAAGAAAG	G	T
Le018232	Le018232_255	255	GCATCTTAATGGTGGGCTTC	60.4	TTCTTCCCCTTTTTATGTTCAGA	57.4	307	CATGTACACATTTCATGAAAAAGAAAGGGG	A G	AGTTTAACTTTGATAAAGAAWGGAGAAGAA	G	A
Le018232	Le018232_276	276	GCATCTTAATGGTGGGCTTC	60.4	TTCTTCCCCTTTTTATGTTCAGA	57.4	307	AGAAAGGGGRAGTTTAACTTTGATAAAGAA	A T	GGAGAAGAATCTGAACATAAAAAGGGGAAG	T	A
Le018401	Le018401_465	465	GCAAGGAGTACCACCACCAC	64.5	TTTTTCCGATCTCTTATGACACTG	59.4	~800	AAAGAGAAGTTGTAGGAAAGTTACTAATTC	G T	TCAGAGAGAGCAACAATTTCTGCTAAGCCA	G	T
Le018401	Le018401_525	525	GCAAGGAGTACCACCACCAC	64.5	TTTTTCCGATCTCTTATGACACTG	59.4	~800	AACCGCTACCTTAAATATTGACTCACATAG	A G	GCGGAGGCAATTGATGATTGTATTCAATTC	A	G
Le019218	Le019218_58	58	GAGTTCGCTGCTGGTCAAG	62.32	TATGACAGAGACCGGGGAAG	62.45	166	AAGCAGAAGAGACTATGACAGGAGCAGGAG	C G	CGTAGTAGGAGTAGAAGCCACAGCCGAAGC	G	C	G
Le019237	Le019237_108	108	ATCCGCTTGATTCCAACATC	58.35	GAGATATTGGCCATGGAGGA	60.4	~220	TAATGTTTTCATGTTGTATGAGGCAATGGT	A G	TCACCGAAACCAAGGTAAAAGATGTTGGAA	G	A	A
Le020112	Le020112_85	85	CCACAAAAGATTGTGGTTGG	58.4	CGACTCAATTCATCCAAGGAA	58.7	306	CAGCCCGGCTTTATGTTGTTTCTTGTCCCA	A G	A[A/*]CCAGCTTCAAATTGTTCAT[G/*]TTTTCAAC	A	G
Le020112	Le020112_149	149	CCACAAAAGATTGTGGTTGG	58.4	CGACTCAATTCATCCAAGGAA	58.7	306	CCTCCCCCCTTTGTGACTAAGCTAGAAGTT	A T	AGTCCTTACCAGAGTTTCAAGCATAATATC	T	A
Le021226	Le021226_22	22	TGTGGCTATGCTCCTTATTGG	60.6	CTCCTTGTGGCAATGAGCTA	60.4	308	TGCTCCTTATTGGATAGTTTA	C T	ATCTGCTTTATTCTGGAGAACTGGAAGGAG	T	C
Le021226	Le021226_57	57	TGTGGCTATGCTCCTTATTGG	60.6	CTCCTTGTGGCAATGAGCTA	60.4	308	GCTTTATTCTGGAGAACTGGAAGGAGTACT	A C	CGAC[T/*]TTACGTTGGAAAGTATTGC	C	A
Le021226	Le021226_84	84	TGTGGCTATGCTCCTTATTGG	60.6	CTCCTTGTGGCAATGAGCTA	60.4	308	TTACGTTGGAAAGTATTGCTA	C T	CCTCGTTGGACCCTGATCWGACATGTATCT	C	T
Le021226	Le021226_103	103	TGTGGCTATGCTCCTTATTGG	60.6	CTCCTTGTGGCAATGAGCTA	60.4	308	AGTATTGCTAYCCTCGTTGGACCCTGATC	A T	GACATGTATCTGTGTAATCTATGACTTCTG	A	T
Le021226	Le021226_170	170	TGTGGCTATGCTCCTTATTGG	60.6	CTCCTTGTGGCAATGAGCTA	60.4	308	TTCTCAAAACCTGCTATACAACATAGATTC	A C	TTCAGTTTTAAGAAACTTTTCGTGCCTCCG	A	C
Le021602	Le021602_159	159	TGAGAGGTCTGAACAAAAAGATCA	59.4	TCCAATTCCACCCATTCCTA	58.4	300	AGTGAATTCAGAATTTTCAATTAAAGAATT	C T	AAAATTTATRTAAATAGACTCATAAAGAGG	T	C
Le021602	Le021602_169	169	TGAGAGGTCTGAACAAAAAGATCA	59.4	TCCAATTCCACCCATTCCTA	58.4	300	AATTTTCAATTAAAGAATTYAAAATTTAT	A G	TAAATAGACTCATAAAGAGGAATATAATTT	A	G
Le021680	Le021680_101	101	CCAAATCTTACCAAAGCCACA	58.7	TAGCCGATTCTTGCGTCATT	58.4	312	GCTCTCTTCCTAAGTTATTCACTTATTAT	A G	TTTTTGTTTATGAAATTATACGGGATTTGT	G	A
Le021680	Le021680_174	174	CCAAATCTTACCAAAGCCACA	58.7	TAGCCGATTCTTGCGTCATT	58.4	312	TAAGTTTTTTTTTACGCACCGAAATAGTTT	A G	CGGTCACCGAAACATTCAATTTTTAGATCA	G	A
Le021680	Le021680_266	266	CCAAATCTTACCAAAGCCACA	58.7	TAGCCGATTCTTGCGTCATT	58.4	312	ACAGTTCATCAATTTTAAACTTATTCGCTA	A G	TACTACTAAAGTTTTTTATTTTAAATGACG	A	G
Le021823	Le021823_29	29	GAGGCAATTTTGGTGCTCTC	60.4	CATGGAAATTGCGACTACCC	60.4	260	GGGGAGTGTTCAATGTATCGATAGTAGC	G T	TCTTTTGGCTCTATGCATGGGTGCTCCCAT	T	G
Le022724	Le022724_83	83	TCTCTGCAGGGGTTTCTGTT	60.4	GATTCGCAATAACATCGGTTT	56.7	258	ATTTAGAAAAAGAGAACACTGAAATTAGGG	A G	TATGCATAGTTTATCCAGGTATCAGTTTCC	A	G
1Additional SNPs and InDels in flanking sequences were indicated by degenerate nucleotide codes (K= G/T, S= G/C, Y= T/C, M= A/C, W= A/T, and R=G/A) and asterisks in a bracket (e.g. [A/*]), respectively.
2Blank cells indicate missing data
