# Supplementary material for: Oligonucleotide array discovery of polymorphisms in cultivated tomato (Solanum lycopersicum L.) reveals patterns of SNP variation associated with breeding
Source: BMC Genomics. 2009 Oct 9;10:466. doi: 10.1186/1471-2164-10-466 (PMC2763011; doi:10.1186/1471-2164-10-466)
Supplement: Additional file 2 — InDel variation for three tomato varieties, FL7600, OH9242, and PI114490 used in SFP discovery. The data includes locus names and InDel positions, flanking sequences, and primers. [file 1471-2164-10-466-S2.XLS]

## Sheet: Sheet
Locus	InDel name	Position	Forward primer	tmF	Reverse primer	tmR	Product size (bp)	5' flanking sequence1	InDel	3' flanking sequence	FL7600	OH9242	PI114490
Le001091	Le001091i_201	201	GCAACCATGTAGTCCGGAAA	60.4	CAGATGCCTTGCCTTTCTTC	60.4	298	CCAAATCTRATTTTGGATTTCGCTACTCTA	A	GCTGATTYGTCTCAACTGAAACCGACAGGT	-2	+
Le001310	Le001310i_122	122	GGCTTAACAGGTTGCCTTCA	60.4	TCATTTCACCCTTGGGATTC	58.35	420	TTTTCATGTACTTTGAAGGTATATCTAGAT	T	ACCCTTAATTGTTTTTGTTGTGACWGTAAA	-	-	+
Le001310	Le001310i_172	172	GGCTTAACAGGTTGCCTTCA	60.4	TCATTTCACCCTTGGGATTC	58.35	420	GTGACWGTAAATCACTTTTTAARAACACAT	TTTCTTTGAGGCA	AAAATTATTTAATATCGATAGTGTTTCATG	-	-	+
Le002279	Le002279i_14	14	GTGGGCGGACAAGTCTTACA	62.4	AACCTTGAACCCAACACCAG	60.4	275	AAGAAGATTGCTG	CT	TTGTACCCAATGATGGTTGTTTGAACTACA	+	-	+
Le002279	Le002279i_93	93	GTGGGCGGACAAGTCTTACA	62.4	AACCTTGAACCCAACACCAG	60.4	275	CTTTCTGTCATTGCAAATGTCTTTKTTTTT	TTAAA----AA	TTCCTATGTAGCATTATTTAGTGTTGAATA	-	+	-
Le002602	Le002602i_159	159	TGTGCTGCAAGGTGAAAGAG	60.4	TGCTTGATTCTTCGCGTCTA	58.4	500	TAAATACAAATACATCCGGGATTAATATTT	CA	CACAGTCCGTAACATGCAACTTAAATCCAC	+	-
Le002822	Le002822i_482	482	CCAAGAGCCCATTCCATTTA	58.4	ACAGGAAAAGGGACCGAGAC	62.4	600	TGTGATTGTATGGGCCTTTAATTTTTTTTT	T	CTTGAAAAATTCTTCAAGATAATGATGGAA	-	+
Le007276	Le007276i_571	571	TTCCCAGGAAATGATGCTCT	58.4	AAATGGTTGGATGCGTGAAT	56.3	1200	GCTWAAAGAATATTGTGCTTCCCGTTTTT	AA	AAATTCCGAAGAATTTAAAATCAAAATCAT	+	-
Le007276	Le007276i_659	659	TTCCCAGGAAATGATGCTCT	58.4	AAATGGTTGGATGCGTGAAT	56.3	1200	CATTTTTTCATTTTAATTTAGACACYGTT	G	GCTTTTTAATTTAGACACTGTTGRCYTTTT	+	-
Le009697	Le009697i_242	242	AAGAAAGATGCATGCCAACC	58.4	ATCGGGTTTTGGAAGAGACC	60.4	550	TCTGTGTACGAATTTATATGACTAACTAAC	AAAC	CATGTCGATTCCTGCTGTRATTCCAGCTTG	-	+
Le009852	Le009852i_479	479	GTCCAAGCAGGAGAAAACGA	60.38	AGTTTCTGCCCAACCATTTG	59.97	1100	TATAGTTACTACTCACTGTCCAGGAATGTT	C	CTCACTATTCGCTTCCCCGGATTCAAAATA	+	-	-
Le009852	Le009852i_636	636	GTCCAAGCAGGAGAAAACGA	60.38	AGTTTCTGCCCAACCATTTG	59.97	1100	TTTAATAGGCAAAGTGTATGTGTAGGTAAA	A	TGTATGTGAGTTTWATTTTTTAAAAAAGGG	-	+	+
Le015259	Le015259i_166	166	ACGGTCGTGAAAGTTGGAGT	60.4	TGTGCATCACCACCAAAAGT	58.35	~1000	GATGTTCAACTCTAAACAGAAACGAACAGG	G	TWCAATATGAAACCCAGTGCAGAACTGCAA	+	-	-
Le015481	Le015481i_131	131	ATGTGGAACCTGATGCCATT	58.4	TGACAGACACGCACCATTTT	58.4	301	GCTTCAGTTTTCCTTCCTGTAACAATGTG	GAAAATTAGAGGAAAAAGGTTAGTAAGCCTTTCCTTCCGTGCA	GAATATTGTTCACAATTAACAACGCTTTCA	+	-
Le016047	Le016047i_285	285	CCATGACTACATCCCTCAGGA	59.93	CAGAGCCAAATCCACTTGAA	58.85	1100	AGTTATGCTTGTTTTGAGGATCCAACACAG	GTGCAACAACATTTTTT	AKRATATGTTCCACCTAAGACTAGAAGTAG	-	-	+
Le017201	Le017201i_96	96	TCTCTTTTGGGGTTTCTGGA	58.35	GGCCAAACACATGGTGAAAT	58.35	243	GTCAGTTTGTACATATCTGGTGTCAGATSG	T	TTGCTGGATTTTACATACAGTTTTTTGGAT	-	-	+
Le018232	Le018232i_82	82	GCATCTTAATGGTGGGCTTC	60.4	TTCTTCCCCTTTTTATGTTCAGA	57.4	307	TGTTTTATATTAYCACTTGATGCTGTAATT	G	AAA[ATTT/****]AATATATCGATAAAAGTACTATT	+	-
Le018232	Le018232i_86	86	GCATCTTAATGGTGGGCTTC	60.4	TTCTTCCCCTTTTTATGTTCAGA	57.4	307	TTATATTAYCACTTGATGCTGTAATT[G/*]AAA	ATTT	AATATATCGATAAAAGTACTATTTCTC	-	+
Le020112	Le020112i_88	88	CCACAAAAGATTGTGGTTGG	58.4	CGACTCAATTCATCCAAGGAA	58.7	306	CCCGGCTTTATGTTGTTTCTTGTCCCARA	A	CCAGCTTCAAATTGTTCAT[G/*]TTTTCA	+	-
Le020112	Le020112i_108	108	CCACAAAAGATTGTGGTTGG	58.4	CGACTCAATTCATCCAAGGAA	58.7	306	CCARA[A/*]CCAGCTTCAAATTGTTCAT	G	TTTTCAACCCCCTCCCCCCTTTGTGACTAA	-	+
Le020884	Le020884i_193	193	TGTCAATGAATGGCTCGTGT	58.4	AAGCCAGAGCCGCTATAACA	60.4	324	TGCAATGAAAAATGAAAAAATCCTCCTGAT	CCCACTGCTTTTCAGC-----AT----CA-TA--T-AACAAGG-AATG	TATAAAGCTAAAATCAAGATTCTAAGAGAA	+	-
Le021226	Le021226i_62	62	TGTGGCTATGCTCCTTATTGG	60.6	CTCCTTGTGGCAATGAGCTA	60.4	308	ATTCTGGAGAACTGGAAGGAGTACTMCGAC	T	TTACGTTGGAAAGTATTGCTAYCCTCGTTG	-	+
Le022724	Le022724i_67	67	TCTCTGCAGGGGTTTCTGTT	60.4	GATTCGCAATAACATCGGTTT	56.7	258	TTTTCTTTCCTTTTTAATTTAGAAAAAGAG	AA	CACTGAAATTAGGGRTATGCATAGTTTATC	+	-
1Additional SNPs and InDels in flanking sequences are indicated by degenerate nucleotide codes (K= G/T, S= G/C, Y= T/C, M= A/C, W= A/T, and R=G/A) and asterisks in a bracket (e.g. [A/*]), respectively.
2InDel genotypes are indicated by - (absent) and + (present). Blank cells indicate missing data
