# Supplementary material for: Oligonucleotide array discovery of polymorphisms in cultivated tomato (Solanum lycopersicum L.) reveals patterns of SNP variation associated with breeding
Source: BMC Genomics. 2009 Oct 9;10:466. doi: 10.1186/1471-2164-10-466 (PMC2763011; doi:10.1186/1471-2164-10-466)
Supplement: Additional file 3 — Description and SNP genotypes of plant materials used in this study. The data includes categorical details of 92 tomato varieties and accessions with genotypes at 46 loci. [file 1471-2164-10-466-S3.XLS]

## Sheet: Sheet
Genotype	Species	Market class	Country of Origin	State/Province of Origin	LEOH8	LEOH9	LEOH23	LEOH37	LEOH38	LEOH110	LEOH112	LEOH127	LEOH147	LEOH170	LEOH174	LEOH185	LEOH221	LEOH223	LEOH275	LEOH348	LEOH336	LEOH361	CosOH7	Le001035_37	Le001778_68	Le001857_68	Le002348_66	Le002602_387	Le004410_48	Le006551_63	Le000035s_718	Le000209_36	Le003096_61	Le004420_18	Le004777_69	Le000721_133	Le004122_27	Le005230_45	Le001091_48	Le001310_28	Le003155_62	Le003782_24	Le001440_93	Le002822_199	Le000231_98	Le001470_184	Le006853_60	Le002898_130	Le005879_519
Campbell28	S. lycopersicum	Fresh-market	United States	NJ	208	156	191	190	513	241	202	177	117	212	211	159	167	177	88	100	157	196	502	C	C	C	A	T	-1	C	C	C	C	T	T	C	G	A	C	C	G	G	T	C	T	C	C	T	T
FL7060	S. lycopersicum	Fresh-market	United States	FL	208	156	191	190	513	241	202	177	117	212	211	159	167	177	88	100	157	196	502	C	C	T	A	T	G	C	C	C	C	-1	T	C	G	A	C	C	G	G	C	C	T	C	T	T	T
FL7547	S. lycopersicum	Fresh-market	United States	FL	208	156	191	190	513	241	202	177	117	212	211	159	167	177	88	100	157	196	502	C	C	T	-1	T	G	C	C	C	C	T	T	C	G	A	C	C	G	G	C	C	C	C	T	T	T
FL7600	S. lycopersicum	Fresh-market	United States	FL	208	156	191	190	513	241	202	177	117	212	211	159	167	177	88	100	157	196	502	C	C	T	A	T	T	C	C/T	C	C	T	T	C	G	A	C	C	G	G	C	T	C	C	T	T	T
FL7655	S. lycopersicum	Fresh-market	United States	FL	208	156	191	190	513	241	202	177	117	212	211	159	167	177	88	100	157	196	502	-1	-1	-1	-1	-1	-1	-1	-1	-1	-1	-1	-1	-1	-1	-1	-1	-1	-1	-1	-1	-1	-1	-1	-1	-1	-1
FL7771	S. lycopersicum	Fresh-market	United States	FL	208	156	191	190	513	241	202	177	117	212	211	159	167	177	88	100	157	196	502	C	C	T	A	T	G	C	C/T	C	C	T	T	C	G	A	C	C	A	G	T	C	C	C	T	T	T
FL7775	S. lycopersicum	Fresh-market	United States	FL	208	156	191	190	457	241	202	177	117	212	211	159	167	177	88	100	157	196	502	C	C	T	A	T	G	C	C/T	C	C	T	T	C	G	A	C	C	A	G	T	C	C	C	T	T	T
FL8233	S. lycopersicum	Fresh-market	United States	FL	-11	-1	-1	-1	-1	-1	-1	-1	-1	-1	-1	-1	-1	-1	-1	-1	-1	-1	-1	C	C	C	A	T	T	G	C	C	C	T	T	C	G	A	C	C	A	G	T	T	C	C	T	T	T
Floradade	S. lycopersicum	Fresh-market	United States	FL	127	156	191	190	513	241	202	177	117	212	211	159	167	177	88	100	157	196	502	C	C	T	A	T	G	C	C	C	C	T	T	C	G	A	C	C	A	G	T	C	C	C	T	T	T
NC23E-2(93)	S. lycopersicum	Fresh-market	United States	NC	208	156	191	190	513	241	202	177	117	212	211	159	167	177	88	100	157	196	502	C	C	C	A	C	T	C	C	C	C	T	T	C	G	A	C	C	A	A	T	T	T	C	T	T	T
NC353-1	S. lycopersicum	Fresh-market	United States	NC	127	156	191	145	457	241	202	177	117	212	211	159	167	177	88	100	157	196	502	C	C	C	A	T	G	G	C	C	C	T	T	C	G	A	C	C	G	G	C	T	T	C	T	T	T
NC84173	S. lycopersicum	Fresh-market	United States	NC	208	156	191	190	513	241	202	177	117	212	211	159	167	177	88	100	157	196	502	C	C	C/T	A	T	G/T	C/G	C	C	C	T	T	C	G	A	C	C	G	G/A	C	T/C	C	C	T	T	T
NC98248	S. lycopersicum	Fresh-market	United States	NC	208	156	191	190	513	241	202	177	117	212	211	159	167	177	88	100	157	196	502	G/C	C	T	A	C	T	C/G	C	C	C	T	T	C	G	A	C	C	A	G	T	T	T	C	T	T	T
NC99471-3	S. lycopersicum	Fresh-market	United States	NC	208	156	127	145/1902	513	241	202	177	117	212	211	159	167	177	88	100	157	196	502/422	C	T/C	C	A	C	T	C	C	C	C	T	T	C	G	A	C	C	A/G	G	C/T	T	T/C	C	T	T	T
NC99471-4	S. lycopersicum	Fresh-market	United States	NC	208	156	127	190	513	241	202	177	117	212	211	159	167	177	88	100	157	196	502	-1	-1	-1	-1	-1	-1	-1	-1	-1	-1	-1	-1	-1	-1	-1	-1	-1	-1	-1	-1	-1	-1	-1	-1	-1	-1
NCEBR2	S. lycopersicum	Fresh-market	United States	NC	208	156	191	190	513	241	202	177	117	212	211	159	167	177	88	100	157	196	502	C	C	C	A	C	T	C	C	C	-1	T	T	C	G	A	C	C	A	G	T	T	C	-1	T	T	T
Ohio11	S. lycopersicum	Fresh-market	United States	OH	208	156	191	190	457	241	202	177	117	212	211	159	167	177	88	100	157	196	502	C	C	C	A	C	T	C	C	C	C	T	T	C	G	A	C	C	G	G	T	T	C	C	T	T	T
Ohio12	S. lycopersicum	Fresh-market	United States	OH	208	216	127	145/190	513	241	202	177	117	212	211	159	167	177	88	100	157	196	502	-1	-1	-1	-1	-1	-1	-1	-1	-1	-1	-1	-1	-1	-1	-1	-1	-1	-1	-1	-1	-1	-1	-1	-1	-1	-1
Ohio-MR13	S. lycopersicum	Fresh-market	United States	OH	208	156	191	190	457	241	202	177	117	212	211	159	167	177	88	100	157	196	502	C	C	T	-1	C	G	C	C	C	C	T	T	C	G	A	C	C	G	G	T	C	T	C	C	T	T
RioGrande	S. lycopersicum	Fresh-market	United States	unknown	208	156	127	145	513	241	202	177	117	212	211	159	167	177	88	100	157	196	502	C	T	C	-1	C	T	C	C	C	C	T	T	C	G	A	C	C	A	G	T	T	C	C	C	T	T
T5	S. lycopersicum	Fresh-market	United States	CA	208	156	191	190	457	241	202	177	117	212	211	159	167	177	88	100	157	196	502	C	C	T	G	C	G	C	C	C	C	T	T	C	G	T	A	A	G	G	C	C	T	C	C	T	T
Tropic	S. lycopersicum	Fresh-market	unknown	unknown	127	156	191	190	513	241	202	177	117	212	211	159	167	177	88	100	157	196	502	C	C	T	A	T	G	C	C	C	C	T	T	C	G	A	C	C	G	G	T	C	T	C	T	T	T
Walter	S. lycopersicum	Fresh-market	United States	FL	208	156	191	190	513	241	202	177	117	212	211	159	167	177	88	100	157	196	502	C	C	C	A	T	T	C	C	C	C	T	T	C	G	A	C	C	G	G	T	T	C	C	T	T	T
Campbell1327	S. lycopersicum	Processing	United States	NJ	208	156	191	190	513	241	202	177	117	212	211	159	167	177	88	100	157	196	502	C	C	C	A	C	G	C	C	C	C	T	T	C	G	A	C	C	G	G	C	C	T	C	C	T	T
Campbell31	S. lycopersicum	Processing	United States	NJ	127	216	191	190	513	241	202	177	117	212	211	159	167	177	88	100	157	196	502	C	C	C/T	A	T	G	C/G	C	C	C	T	T	-1	G	A	C	C	A	G	T	C	T	C	T	A	-1
Campbell34	S. lycopersicum	Processing	United States	NJ	127	216	191	190	513	241	202	177	117	212	211	159	167	177	144	100	157	196	502	C	C	C	A	C/T	-1	C	C	C	C	T	-1	-1	G	A	C	C	G	G	C	C	T	C	T	T	-1
E3259	S. lycopersicum	Processing	United States	OH	208	216	191	145	513	241	202	177	117	212	211	159	167	177	88	100	157	196	502	C	C	C	A	T	G	C	C	C	C	T	T	C	G	A	C	C	A	G	T	C	T	C	C	T	T
E6203	S. lycopersicum	Processing	United States	CA	127	216	191	190	513	241	202	177	117	212	211	159	167	177	88	100	157	196	502	C	C	C	A	C	G	G	C	C	C	T	T	C	G	A	C	C	G	G	C	C	T	C	C	T	C
H1350	S. lycopersicum	Processing	United States	unknown	208	156	191	190	513	241	202	177	117	212	211	159	167	177	88	100	157	196	502	C	C	C	-1	T	G	C	C	C	C	T	T	C	G	A	C	C	G	A	T	C	T	C	C	T	T
H1706	S. lycopersicum	Processing	United States	OH	127	156	191	190	513	241	202	177	117	212	211	159	167	177	88	100	157	196	502	C	C	T	A	C	G	C	C	C	C	T	T	C	G	A	C	C	G	G	T	C	T	T	C	T	T
H722	S. lycopersicum	Processing	United States	OH	127	216	191	190	513	241	202	177	117	212	211	159	167	177	88	100	157	196	502	C	C	C	A	T	G	G	C	C	C	T	T	C	G	A	C	C	A	G	T	C	T	C	C	T	T
Hunt100	S. lycopersicum	Processing	United States	unknown	127	216	191	190	513	241	202	177	117	212	211	159	167	177	88	100	157	196	502	C	C	C	A	C	G/T	-1	C	C	C	-1	T	C	G	A	-1	C	-1	G/A	C/T	T/C	T	-1	T/C	A	T
M82	S. lycopersicum	Processing	United States	CA	127	216	127	145	513	241	202	177	117	212	211	159	167	177	144	100	157	196	502	C	T	C	A	T	G	G	C	C	C	-1	T	C	G	A	-1	C	G	G	C	C	T	C	C	T	C
Marglobe	S. lycopersicum	Processing	United States	unknown	208	156	191	190	513	241	202	177	117	212	211	159	167	177	88	100	157	196	502	C	C	T	A	C	G	C	C	C	C	T	T	C	G	A	C	C	A/G	G	T	C	T	T/C	C	T	T
OH7814	S. lycopersicum	Processing	United States	OH	208	156	191	190	513	241	202	177	117	212	211	159	167	177	88	100	157	196	502	C	C	T	A	C	G	C	C	C	C	T	T	C	G	A	C	C	A	G	T	C	T	C	C	A	T
OH7983	S. lycopersicum	Processing	United States	OH	208	156	191	145	513	241	202	177	117	212	211	159	167	177	88	100	157	196	502	C	C	T	A	-1	G	G	C	C	C	T	T	C	G	-1	C	C	A	G	T	C	T	C	C	A	T
OH8239	S. lycopersicum	Processing	United States	OH	208	216	127	190	513	241	202	177	117	212	211	159	167	177	88	100	157	196	502	C	T	C	A	-1	G	G	C	C	-1	-1	T	C	G	A	C	C	A	A	T	C	T	-1	C	A	C
OH8243	S. lycopersicum	Processing	United States	OH	208	156	127	190	513	241	202	177	117	212	211	159	167	177	88	100	157	196	502	-1	-1	-1	-1	-1	-1	-1	-1	-1	-1	-1	-1	-1	-1	-1	-1	-1	-1	-1	-1	-1	-1	-1	-1	-1	-1
OH8245	S. lycopersicum	Processing	United States	OH	208	216	191	145	513	241	202	177	117	212	211	159	167	177	88	100	157	196	502	C	C	C	A	T	G	C	C	C	C	-1	T	C	G	A	-1	C	A	G	T	C	T	C	C	T	T
OH8383	S. lycopersicum	Processing	United States	OH	127	156	127	145	513	241	202	177	117	212	211	159	167	177	88	100	157	196	502	C	T	C	A	T	G	C	C	C	C	T	T	C	G	A	C	C	A	G	T	C	T	C	C	A	T
OH8446	S. lycopersicum	Processing	United States	OH	208	216	191	145	513	241	202	177	117	212	211	159	167	177	88	100	157	196	502	C	C	C/T	A	C	G	C	C	C	C	T	T	C	G	A	C	C	A	G	T	C	T	C	C	T	T
OH8556	S. lycopersicum	Processing	United States	OH	208	156	191	145	513	241	202	177	117	212	211	159	167	177	88	100	157	196	502	C	C	T	G	C	G	G	C	C	C	T	T	C	G	T	A	C	A	G	T	C	T	C	C	T	T
OH86120	S. lycopersicum	Processing	United States	OH	208	156	191	145	513	241	202	177	117	212	211	159	167	177	88	100	157	196	502	C	C	T	-1	C	G	G	C	C	C	T	T	C	G	T	A	C	A	G	T	C	T	C	C	T	T
OH87160	S. lycopersicum	Processing	United States	OH	127	216	127	145	513	241	202	177	117	212	211	159	167	177	88	100	157	196	502	C	T	C	A	T	G	G	C	C	C	T	T	C	G	A	C	C	A	G	T	C	T	C	C	T	C
OH88119	S. lycopersicum	Processing	United States	OH	127	216	191	145	513	241	202	177	117	212	211	159	167	177	88	100	157	196	502	C	T	C	A	T	G	G	C	C	C	-1	T	C	G	A	C	C	A	G	T	C	T	C	C	T	C
OH9241	S. lycopersicum	Processing	United States	OH	208	156	191	145	513	241	202	177	117	212	211	159	167	177	88	100	157	196	502	-1	C	C	A	C	G	C	C	C	C	T	T	C	G	A	C	C	A	G	T	C	T	C	C	T/A	T
OH9242	S. lycopersicum	Processing	United States	OH	208	156	191	145	513	241	202	177	117	212	211	159	167	177	88	100	157	196	502	C	C	C	G	C	G	G	C	C	C	T	T	C	G	T	A	C	A	G	T	C	T	C	C	T	T
OH981049	S. lycopersicum	Processing	United States	OH	208	216	127	145	513	241	202	177	117	212	211	159	167	177	88	100	157	196	502	C	T	C	A	T	G	G	C	C	C	T	T	C	G	A	C	C	A	G	T	C	T	C	C	T	T
OH981057	S. lycopersicum	Processing	United States	OH	208	216	191	145	513	241	202	177	117	212	211	159	167	177	88	100	157	196	502	C	C	C	-1	T	G	G	C	C	C	T	T	C	G	A	C	C	A	G	T	C	T	C	C	T	T
OH981067	S. lycopersicum	Processing	United States	OH	208	216	127	145	513	241	202	177	117	212	211	159	167	177	88	100	157	196	502	C	T	C	A	-1	T	G	C	C	C	T	T	C	G	A	C	C	A	G	T	T	T	-1	C	T	T
OH981136	S. lycopersicum	Processing	United States	CA	127	216	127	190	513	241	202	177	117	212	211	159	167	177	144	100	157	196	502	G	T	C	A	T	G	G	C	C	C	T	T	C	G	A	C	C	A	G	T	C	T	C	C	T	T
OH981205	S. lycopersicum	Processing	United States	OH	127	156	127	145	513	241	202	177	117	212	211	159	167	177	88	100	157	196	502	-1	-1	-1	-1	-1	-1	-1	-1	-1	-1	-1	-1	-1	-1	-1	-1	-1	-1	-1	-1	-1	-1	-1	-1	-1	-1
OH981670	S. lycopersicum	Processing	United States	OH	127	216	127	145	513	241	202	177	117	212	211	159	167	177	88	100	157	196	502	C	T	C	A	T	T	G	C	C	C	T	T	C	G	A	C	C	A	G	T	T	T	C	C	T	T
OH987034	S. lycopersicum	Processing	United States	OH	127	216	127	145	513	241	202	177	117	212	211	159	167	177	88	100	157	196	502	-1	-1	-1	-1	-1	-1	-1	-1	-1	-1	-1	-1	-1	-1	-1	-1	-1	-1	-1	-1	-1	-1	-1	-1	-1	-1
ONT7710	S. lycopersicum	Processing	CANADA	Ontario	208	156	191	190	513	241	202	177	117	212	211	159	167	177	88	100	157	196	502	C	C	T	A	C	G	C	C	C	C	T	T	C	G	A	C	-1	A	G	T	C	T	C	C	T	T
Peto95-43	S. lycopersicum	Processing	United States	CA	208	216	127	145	513	241	202	177	117	212	211	159	167	177	88	100	157	196	502	C	T	C	A	T	G	G	C	C	C	T	T	C	G	A	C	C	G	G	C	C	C	C	C	T	C
R001	S. lycopersicum	Processing	CANADA	Ontario	208	156	127	145	513	241	202	177	117	212	211	159	167	177	88	100	157	196	502	C	T	T	A	C	G	G	C	C	C	T	T	C	G	A	C	C	A	G	T	C	T	C	C	A	T
R9812	S. lycopersicum	Processing	CANADA	Ontario	208	156	191	190	513	241	202	177	117	212	211	159	167	177	88	100	157	196	502	C	C	C	A	C	G	C	C	C	C	T	-1	C	G	A	C	-1	A	G	T	C	T	C	C	T	T
R996	S. lycopersicum	Processing	CANADA	Ontario	208	156	191	190	513	241	202	177	117	212	211	159	167	177	88/144	100	157	196	502/422	C	C	C	A	-1	G	C	C	C	-1	T	T	C	G	A	C	C	A	G	T	C	T	-1	C	T	T
R997	S. lycopersicum	Processing	CANADA	Ontario	208	156	191	145	513	241	202	177	117	212	211	159	167	177	88	100	157	196	422	C	C	C	A	C	G	G	C	C	C	T	T	C	G	A	C	C	A	G	T	C	T	C	C	T	T
Simcoe102	S. lycopersicum	Processing	CANADA	Ontario	208	156	127	145	513	241	202	177	117	212	211	159	167	177	88	100	157	196	502	C	T	C	-1	C	G	G	C	C	C	T	T	C	G	A	C	C	A	G	T	C	T	T	C	T	T
Sun1642	S. lycopersicum	Processing	United States	CA	127	216	191	145	513	241	202	177	117	212	211	159	167	177	88	100	157	196	502	C	C	C	A	T	G	G	C	C	C	T	T	C	G	A	C	C	G	A	C	T	C	C	C	T	C
U265	S. lycopersicum	Processing	United States	CA	208	216	191	145	513	241	202	177	117	212	211	159	167	177	88	100	157	196	422	C	C	C	G	T	G	G	C	C	C	T	T	C	G	T	A	A	A	A	C	C	C	C	C	T	T
BananaLegs	S. lycopersicum	Vintage	United States	unknown	208	156	191	190	513	241	202	177	117	212	211	159	167	177	88	185	157	196	502	C	C	T	A	C	G	C	C	C	C	T	T	C	G	A	C	C	G	A	T	C	C	C	C	T	T
Beauty	S. lycopersicum	Vintage	United States	OH	208	156	191	190	513	241	202	177	117	212	211	159	167	177	88	100	157	196	502	C	C	T	A	C	-1	C	C	C	C	T	T	C	G	A	C	C	A	G	T	C	T	C	C	T	-1
BlackPlum	S. lycopersicum	Vintage	Russia	unknown	208	156	191	190	513	241	202	177	117	212	211	159	167	177	88	100	157	196	502	C	C	T	A	C	G	C	C	C	C	T	T	C	G	A	C	C	A	A	T	C	T	C	C	T	T
Favorite	S. lycopersicum	Vintage	United States	OH	208	156	191	190	513	241	202	177	117	212	211	159	167	177	88	100	157	196	502	C	C	T	A	C	G	C	C	C	C	T	T	C	G	A	C	C	A	G	T	C	T	T/C	C	T	T
Globe	S. lycopersicum	Vintage	United States	OH	208	156	191	190	513	241	202	177	117	212	211	159	167	177	88	100	157	196	502	C	C	T	A	C	G	C	C	C	C	T	T	C	G	A	C	C	G	G	C	C	T	C	C	T	T
GoldBall	S. lycopersicum	Vintage	United States	OH	208	156	191	190	513	241	202	177	117	212	211	159	167	177	88	100	157	196	502	C	C	T	A	C	G	-1	C	C	C	T	T	C	G	A	C	C	G	G	C	C	T	C	C	T	T
Grushovka	S. lycopersicum	Vintage	Russia	unknown	208	156	191	190	513	241	202	177	117	212	211	159	167	177	88	100	157	196	502	C	C	T	A	-1	G	C	C	C	C	T	T	C	G	A	C	C	A	G	T	T	T	C	C	T	T
HowardGerman	S. lycopersicum	Vintage	United States	unknown	208	156	191	190	513	241	240	177	117	212	211	159	167	177	88	100	157	196	502	C	C	T	-1	C	G	C	C	C	C	T	T	C	G	A	C	C	G	G	C	C	T	T	C	T	T
JersyDevil	S. lycopersicum	Vintage	United States	NJ	208	156	191	190	513	241	202	177	117	212	211	159	167	177	88	100	157	196	502	C	C	T	-1	C	G	C	C	C	C	T	-1	C	G	A	C	-1	G	G	C	C	T	T	C	T	T
Opalka	S. lycopersicum	Vintage	Poland	unknown	208	156	191	190	513	241	202	177	117	212	211	159	167	177	88	100	157	196	502	C	C	T	A	-1	G	C	C	C	-1	T	T	C	G	A	C	C	G	G	C	C	T	-1	C	T	T
Oxheart	S. lycopersicum	Vintage	United States	OH	208	156	191	190	513	241	202	177	117	212	211	159	167	177	88	100	157	196	502	C	C	C/T	A	C	G	C	C	C	C	T	T	C	G	A	C	C	G	G	C	C	T	C	C	T	T
Paragon	S. lycopersicum	Vintage	United States	OH	208	156	191	190	513	241	202	177	117	212	211	159	167	177	88	100	157	196	502	C	C	T	A	C	G	C	C	C	C	T	T	C	G	A	C	C	A/G	G	C/T	C	T	C	C	T	T
PrincipeBorghese	S. lycopersicum	Vintage	Italy	unknown	208	156	191	190	513	241	202	177	117	212	211	159	167	177	88	100	157	196	502	C	C	T	-1	C	G	C	C	C	C	T	T	C	G	A	C	C	A	A	T	C	T	C	C	A	T
RomaVF	S. lycopersicum	Vintage	United States	unknown	208	156	191	190	513	241	202	177	117	212	211	159	167	177	88	100	157	196	502	C	C	T	-1	C	G	C	C	C	C	T	T	C	G	T	A	A	G	G	T	C	T	C	C	T	T
Rutgers	S. lycopersicum	Vintage	United States	NJ	208	156	191	190	513	241	202	177	117	212	211	159	167	177	88	100	157	196	502	C	C	T	-1	C	G	C	C	C	C	T	T	C	G	A	C	C	A	G	T	C	T	C	C	T	T
SanMarzano	S. lycopersicum	Vintage	Italy	unknown	208	156	191	190	513	241	202	177	117	212	211	159	167	177	88	100	157	196	502	C	C	T	A	C	G	C	C	C	C	T	T	C	G	A	C	C	G	G	T	C	T	C	C	T	T
Sausage	S. lycopersicum	Vintage	United States	unknown	208	156	191	190	513	241	202	177	117	212	211	159	167	177	88	100	157	196	502	C	C	T	A	C	G	C	C	C	C	T	T	C	G	A	C	C	G	G	T	C	T	C	C	T	T
Spitz	S. lycopersicum	Vintage	Germany	unknown	208	156	191	190	513	241	202	177	117	212	211	159	167	177	88	100	157	196	502	C	C	T	A	C	G	C	C	C	C	T	T	C	G	A	C	C	A	G	T	C	T	C	C	T	T
YellowPear	S. lycopersicum	Vintage	unknown	unknown	208	156	191	190	513	241	202	177	117	212	211	159	167	177	88	100	157	196	502	C	C	T	-1	C	G	C	C	C	C	T	-1	C	C	-1	C	-1	A	A	C	C	T	T	C	T	T
YellowStuffer	S. lycopersicum	Vintage	Australia	unknown	208	156	191	190	513	241	202	177	117	212	211	159	167	177	88	100	157	196	502	C	C	T	A	C	G	C	C	C	C	T	T	C	G	A	C	C	A	A	T	C	T	C	C	T	T
LA1215	S. lycopersicum	Latin American cultivar	Costa Rica	unknown	208	156	191	190	513	241	202	244	117	212	211	159	167	177	88	100	157	196	502	C	C	T	A	C	G	C	C	C	C	T	T	T	C	A	C	C	A	G	C	C	T	T	C	A	T
LA1216	S. lycopersicum	Latin American cultivar	Panama	unknown	208	156	191	190	513	241	202	177	117	212	211	159	167	177	88	100	157	196	502	C	C	T	A	C	G	C	C	C	C	T	T	C	C	A	C	C	A	G	C	C	T	T	T	T	T
LA1462	S. lycopersicum	Latin American cultivar	Mexico	Yucatan	208	156	191	190	513	241	202	177	117	212	211	159	167	177	88	100	157	196	502	C	C	T	A	C	G	C	C	C	C	T	T	C	G	A	C	C	A	G	T	C	T	T	C	T	T
LA2256	S. lycopersicum	Latin American cultivar	Peru	San Martin	208	156	191	190	513	241	202	177	185	212	211	159	167	177	88	100	157	196	502	C	C	T	A	C	-1	C	C	C	C	T	T	C	C	A	C	C	G	A	T	C	C	T	T	A	C
LA2281	S. lycopersicum	Latin American cultivar	Peru	San Martin	208	156	191	190	513	241	202	177	117	212	211	159	167	177	88	100	157	196	502	C	C	T	A	C	G	C	C	C	-1	T	T	C	G	A	C	C	A/G	G	T	T	T	-1	C	T	T
LA1269	S. pimpinellifolium	Wild	Peru	Lima	127	216	127	145	513	130	240	244	185	384	146	174	167	177	144	185	157	231	422	G	T	C	A	T	T	G	C	T	C	C	T	T	C	A	C	C	A	G	T	T	C	T	T	T	C
LA1589	S. pimpinellifolium	Wild	Peru	La Libertad	127	216	191	190	513	130	240	244	185	384	146	174	102	109	144	185	76	231	422	G	T	C	-1	T	G	G	C	T	C	C	T	T	C	A	C	C	A	G	T	T	C	T	T	T	C
PI128216	S. pimpinellifolium	Wild	Bolivia	La Paz	208	156	191	145	513	241	127	244	185	212	211	159	167	177	144	185	76	196	422	G	T	C	A	C	G	G	C	T	T	C	C	T	C	A	C	A	A	G	T	T	C	T	T	T	C
PI365914	S. pimpinellifolium	Wild	Ecuador	Los Rios	127	216	127	145	513	241	240	244	185	384	146	169	167	109	144	185	157	231	422	C	T	T	A	C	G	C	T	C	C	T	T	T	C	A	C	C	A	G	T	T	T	C	T	T	-1
1Missing data are represented by -1
2Heterozygotes are represented by allele1/allele2
[truncated: 1 more columns]
