# Supplementary material for: Oligonucleotide array discovery of polymorphisms in cultivated tomato (Solanum lycopersicum L.) reveals patterns of SNP variation associated with breeding
Source: BMC Genomics. 2009 Oct 9;10:466. doi: 10.1186/1471-2164-10-466 (PMC2763011; doi:10.1186/1471-2164-10-466)
Supplement: Additional file 4 — Summary of allelic diversity analysis at 51 loci. The summary shows allelic diversity of 92 tomato varieties and accessions divided into five groups, fresh-market, processing, vintage, landrace, and wild species. [file 1471-2164-10-466-S4.XLS]

## Sheet: Sheet
Marker/Haplotype ID	Locus1	Total number of alleles or haplotypes	Alleles or haplotypes within each tomato group2
			Fresh-market	Processing	Vintage	Landrace	S. pimpinellifolium
LEOH8	Le009961	2	A1(20)3/A2(3)	A1(25)/A2(15)	A1	A1	A1(1)/A2(3)
LEOH9	Le000287	2	A1(22)/A2(1)	A1(19)/A2(21)	A1	A1	A1(1)/A2(3)
LEOH23	Le003304	2	A1(19)/A2(4)	A1(26)/A2(14)	A1	A1	A1(2)/A2(2)
LEOH37	Le022048	2	A1(18)/A2(5)	A1(16)/A2(24)	A1	A1	A1(1)/A2(3)
LEOH38	Le003743	2	A1(18)/A2(5)	A1	A1	A1	A1
LEOH110	Le003224	2	A1	A1	A1	A1	A1(2)/A2(2)
LEOH112	Le000343	3	A1	A1	A1(19)/A2(1)	A1	A2(3)/A3(1)
LEOH127	Le010828	2	A1	A1	A1	A1(4)/A2(1)	A2
LEOH147	Le000076	2	A1	A1	A1	A1(4)/A2(1)	A2
LEOH170	Le009197	2	A1	A1	A1	A1	A1(1)/A2(3)
LEOH174	Le016246	2	A1	A1	A1	A1	A1(1)/A2(3)
LEOH185	Le005826	3	A1	A1	A1	A1	A1(1)/A2(1)/A3(2)
LEOH221	Le000146	2	A1	A1	A1	A1	A1(3)/ A2(1)
LEOH223	Le001991	2	A1	A1	A1	A1	A1(2)/A2(2)
LEOH275	Le018657	2	A1	A1(36)/A2(4)	A1	A1	A2
LEOH348	Le012794	2	A1	A1	A1(19)/A2(1)	A1	A2
LEOH336	Le006791	2	A1	A1	A1	A1	A1(2)/A2(2)
LEOH361	Le009598	2	A1	A1	A1	A1	A1(1)/A2(3)
CosOH7	Le012281	2	A1	A1(38)/A2(2)	A1	A1	A2
Le001035_37	Le001035	2	A1(19)/A2(1)	A1(35)/A2(1)	A1	A1	A1(1)/A2(3)
Le001778_68	Le001778	2	A1(18)/A2(1)	A1(25)/A2(12)	A1	A1	A2(4)
Le001857_68	Le001857	2	A1(10)/A2(9)	A1(8)/A2(27)	A1	A1	A1(1)/A2(3)
Le002348_66	Le002348	2	A1(16)/A2(1)	A1(30)/A2(3)	A1	A1	A1
Le002602_387	Le002602	2	A1(8)/A2(12)	A1(16)/A2(16)	A1	A1	A1(2)/A2(2)
Le004410_48	Le004410	2	A1(9)/A2(9)	A1(33)/A2(2)	A1	A1	A1(3)/A2(1)
Le006551_63	Le006551	2	A1(16)/A2(2)	A1(14)/A2(21)	A1	A1	A1(1)/A2(3)
Le000035s_718	Le000035s	2	A1	A1	A1	A1	A1(3)/A2(1)
Le000209_36	Le000209	2	A1	A1	A1	A1	A1(1)/A2(3)
Le003096_61	Le003096	2	A1	A1	A1	A1	A1(3)/A2(1)
Le004420_18	Le004420	2	A1	A1	A1	A1	A1(1)/A2(3)
Le004777_69	Le004777	2	A1	A1	A1	A1	A1(3)/A2(1)
Le000721_133	Le000721	2	A1	A1	A1	A1(4)/A2(1)	A2
Le004122_27	Le004122	2	A1	A1	A1(19)/A2(1)	A1(2)/A2(3)	A2
Le005230_45	Le005230	2	A1(19)/A2(1)	A1(32)/A2(4)	A1(18)/A2(1)	A1	A1
Le001091_48	Le001091	2	A1(19)/A2(1)	A1(30)/A2(4)	A1(19)/A2(1)	A1	A1
Le001310_28	Le001310	2	A1(19)/A2(1)	A1(34)/A2(1)	A1(17)/A2(1)	A1	A1(3)/A2(1)
Le003155_62	Le003155	2	A1(8)/A2(11)	A1(27)/A2(8)	A1(9)/A2(10)	A1(3)/A2(1)	A1
Le003782_24	Le003782	2	A1(18)/A2(1)	A1(32)/A2(4)	A1(15)/A2(5)	A1(4)/A2(1)	A1
Le001440_93	Le001440	2	A1(13)/A2(6)	A1(29)/A2(7)	A1(12)/A2(7)	A1(3)/A2(2)	A1
Le002822_199	Le002822	2	A1(9)/A2(10)	A1(33)/A2(3)	A1(19)/A2(1)	A1(4)/A2(1)	A2
Le000231_98	Le000231	2	A1(8)/A2(11)	A1(34)/A2(3)	A1(19)/A2(1)	A1(4)/A2(1)	A1(1)/A2(3)
Le001470_184	Le001470	2	A1	A1(30)/A2(2)	A1(15)/A2(3)	A2	A1(1)/A2(3)
Le006853_60	Le006853	2	A1(4)/A2(16)	A1(34)/A2(2)	A1	A1(3)/A2(2)	A2
Le002898_130	Le002898	2	A1	A1(29)/A2(7)	A1(19)/A2(1)	A1(3)/A2(2)	A1
Le005879_519	Le005879	2	A1	A1(28)/A2(7)	A1	A1(4)/A2(1)	A2
Le005962_147	Le005962	2	A1(17)/A2(1)	A1	A1	A1(4)/A2(1)	A1(1)/A2(3)
Le006861_Haplo	Le006861	2	H1(4)/H2(2)	H1(6)/H2(3)	H1	H1	H1(2)/H2(2)
Le011957_Haplo	Le011957	2	H1(19)/H2(1)	H1(32)/H2(4)	H1(18)/H2(1)	H1	H2
Le013904_Haplo	Le013904	2	H1(18)/H2(2)	H1(30)/H2(6)	H1(16)/H2(3)	H1(2)/H2(1)	H1
Le013946_Haplo	Le013946	3	H1	H1(32)/H2(4)	H1(19)	H1(2)/H3(1)	H1(1)/H3(3)
Le016258_Haplo	Le016258	3	H1	H1	H1	H1	H2(3)/H3(1)
1Loci containing putative SFPs detected in this study that correspond to LEOH and CosOH loci from Yang et al. 2004 [15] and 2005 [45].
2Number of varieties and accessions of each group used for allele-based analysis is 23 (fresh-market), 40 (processing), 20 (vintage), 5 (landrace), and 4 (S. pimpinellifolium). The sequencing-based haplotyping included 31 varieties and accessions (6, 9, 6, 3, and 4 for each group), while the genotyping-based haplotyping included 82 varieties and accessions (20, 36, 19, 3, and 4 for each group).
3Differenet alleles and haplotypes were described by A-number (e.g. A1, A2, and A3) and H-number (e.g. H1, H2, and H3), and the number in parenthesis indicates the number of varieties containing the corresponding allele or haplotype
